# Supplementary material for: PGS-Depot: a comprehensive resource for polygenic scores constructed by summary statistics based methods
Source: Nucleic Acids Res. 2023 Nov 11;52(D1):D963–71. doi: 10.1093/nar/gkad1029 (PMC10767792; doi:10.1093/nar/gkad1029)
Supplement: gkad1029_Supplemental_File [file gkad1029_supplemental_file.xlsx]

## Sheet: Table S1
Supplementary Table S1. Summary of the Summary Statistics Based PGS Methods
Model	Model Assumption	Valdiation Requirement	Implementation language	Pacakge usage	PMID
CT	Non-model-based	Yes	R/Rcpp	bigsnpr	19571811, 31761295
DBSLMM	Polygenic	Yes	R+cpp	DBSLMM	32330416
DBSLMM-lmm	Polygenic	No	R+cpp	DBSLMM	32330416
DBSLMM-auto	Polygenic	No	R+cpp	DBSLMM	32330416
LDpred2-auto	Polygenic	No	R/Rcpp	bigsnpr	33326037
LDpred2-inf	Polygenic	No	R/Rcpp	bigsnpr	33326037
LDpred2-nosp	Polygenic	Yes	R/Rcpp	bigsnpr	33326037
LDpred2-sp	Sparse	Yes	R/Rcpp	bigsnpr	33326037
PRS-CS	Polygenic	No	python	PRS-CS	30992449
SBLUP	Polygenic	No	cpp	GCTA	DOI: 10.1038/s41562-016-0016
SCT	Non-model-based	Yes	R/Rcpp	bigsnpr	31761295

## Sheet: Table S2
Supplementary Table S2. Summary for the non-UKBB cohort summary statistics
Trait ID	Reported Trait	EFO ID	EFO Ontology Trait	Sample Size	Case Number	Control Number	Population	First Author	PMID	Year	SNP Number	Sig. Number	Heritability	Covairates	Category Variables	model
PD05386	Ulcerative colitis	EFO:0000729	ulcerative colitis	26405	6687	19718	EUR	Anderson CA	21297633	2011	1118554	805	0.3183			CT;SCT;LDpred2-sp;LDpred2-nosp;LDpred2-inf;LDpred2-auto;DBSLMM;DBSLMM-lmm;DBSLMM-auto;PRScs;SBLUP
PD05387	Multiple sclerosis	MONDO:0005301	multiple sclerosis	38582	14498	24091	EUR	International Multiple Sclerosis Genetics Consortium	24076602	2013	150155	3716	NA			CT;SCT;LDpred2-sp;LDpred2-nosp;LDpred2-inf;LDpred2-auto;PRScs
PD05388	Systemic lupus erythematosus	MONDO:0007915	systemic lupus erythematosus	6232	4946	1286	EUR	Bentham J	26502338	2015	7085061	15888	NA			CT;SCT;LDpred2-sp;LDpred2-nosp;LDpred2-inf;LDpred2-auto;PRScs
PD05389	Biliary atresia	MONDO:0008867	biliary atresia	2059	343	1716	EUR	Ying Chen	30102696	2018	6561890	7	0.5165			CT;SCT;LDpred2-sp;LDpred2-nosp;LDpred2-inf;LDpred2-auto;DBSLMM;DBSLMM-lmm;DBSLMM-auto;PRScs;SBLUP
PD05390	Primary biliary cirrhosis	EFO:1001486	primary biliary cirrhosis	13239	2764	10475	EUR	Alkes	26394269	2015	1125879	756	0.3765			CT;SCT;LDpred2-sp;LDpred2-nosp;LDpred2-inf;LDpred2-auto;DBSLMM;DBSLMM-lmm;DBSLMM-auto;PRScs;SBLUP
PD05391	Ankylosing spondylitis	EFO:0003898	ankylosing spondylitis	25764	10619	15145	EUR	IGAS	23749187	2013	114125	1168	NA			CT;SCT;LDpred2-sp;LDpred2-nosp;LDpred2-inf;LDpred2-auto;PRScs
PD05392	Celiac disease	EFO:0001060	celiac disease	15283	4533	10750	EUR	Dubois PC	20190752	2010	507841	56	0.2489			CT;SCT;LDpred2-sp;LDpred2-nosp;LDpred2-inf;LDpred2-auto;DBSLMM;DBSLMM-lmm;DBSLMM-auto;PRScs;SBLUP
PD05393	Rheumatoid arthritis	EFO:0000685	rheumatoid arthritis	47580	13838	33742	EUR	Eyre S	23143596	2012	127004	2351	0.4071			CT;SCT;LDpred2-sp;LDpred2-nosp;LDpred2-inf;LDpred2-auto;PRScs
PD05394	Narcolepsy	MONDO:0021107	narcolepsy	12307	1886	10421	EUR	Faraco J	23459209	2013	106187	26	0.9367			CT;SCT;LDpred2-sp;LDpred2-nosp;LDpred2-inf;LDpred2-auto;PRScs
PD05395	Lymphocyte counts	EFO:0004587	lymphocyte count	6015			EUR	Ferreira MA	19853236	2009	1830523	2	0.0788			CT;SCT;LDpred2-sp;LDpred2-nosp;LDpred2-inf;LDpred2-auto;DBSLMM;DBSLMM-lmm;DBSLMM-auto;PRScs;SBLUP
PD05396	Monocyte counts	CL:0000576	monocyte	6015			EUR	Ferreira MA	19853236	2009	1845922	21	NA			CT;SCT;PRScs
PD05397	Platelet counts	CL:0000233	platelet	6015			EUR	Ferreira MA	19853236	2009	1830254	15	0.2216			CT;SCT;LDpred2-sp;LDpred2-nosp;LDpred2-inf;LDpred2-auto;DBSLMM;DBSLMM-lmm;DBSLMM-auto;PRScs;SBLUP
PD05398	White blood cell counts	EFO:0004587	lymphocyte count	6015			EUR	Ferreira MA	19853236	2009	1845546	0	NA			CT;SCT;PRScs
PD05399	Bipolar disorder	MONDO:0004985	bipolar disorder	40255	9784	30471	EUR	Hou L	27329760	2016	10074545	143	0.2017			CT;SCT;LDpred2-sp;LDpred2-nosp;LDpred2-inf;LDpred2-auto;DBSLMM;DBSLMM-lmm;DBSLMM-auto;PRScs;SBLUP
PD05400	Vitiligo	EFO:0004208	Vitiligo	40258	2853	37405	EUR	Jin Y	27723757	2016	7646305	11123	0.3153			CT;SCT;LDpred2-sp;LDpred2-nosp;LDpred2-inf;LDpred2-auto;DBSLMM;DBSLMM-lmm;DBSLMM-auto;PRScs;SBLUP
PD05401	Alzheimer's disease stage 1 and 2	EFO:0005547	dengue disease	74046	25580	48466	EUR	IGAP	24162737	2013	11632	699	NA			CT;SCT;LDpred2-sp;LDpred2-nosp;LDpred2-inf;LDpred2-auto;PRScs
PD05402	Alzheimer's disease stage 1	EFO:0006801	Alzheimer's disease neuropathologic change	54162	17008	37154	EUR	IGAP	24162737	2013	7055498	1061	0.0677			CT;SCT;LDpred2-sp;LDpred2-nosp;LDpred2-inf;LDpred2-auto;DBSLMM;DBSLMM-lmm;DBSLMM-auto;PRScs;SBLUP
PD05403	Sciatica	HP:0011868	Sciatica	3962	291	3671	EUR	LemmelaS	27764105	2016	7054313	5	NA			LDpred2-sp;LDpred2-nosp;LDpred2-inf;LDpred2-auto;PRScs
PD05404	Cervical cancer	MONDO:0002974	cervical cancer	9347	2866	6481	EUR	Leo PJ	28806749	2017	276469	5	NA			CT;SCT;LDpred2-sp;LDpred2-nosp;LDpred2-inf;LDpred2-auto;PRScs
PD05405	Crohn's disease	EFO:0000384	Crohn's disease	20883	5956	14927	EUR	Liu JZ	26192919	2015	124886	7200	NA			CT;SCT;LDpred2-sp;LDpred2-nosp;LDpred2-inf;LDpred2-auto;PRScs
PD05406	Inflammatory bowel disease	EFO:0003767	inflammatory bowel disease	34652	12882	21770	EUR	Liu JZ	26192919	2015	126096	7567	NA			CT;SCT;LDpred2-sp;LDpred2-nosp;LDpred2-inf;LDpred2-auto;PRScs
PD05407	Ulcerative colitis	EFO:0000729	ulcerative colitis	27432	6968	20464	EUR	Liu JZ	26192919	2015	125313	3775	NA			CT;SCT;LDpred2-sp;LDpred2-nosp;LDpred2-inf;LDpred2-auto;PRScs
PD05408	Breast cancer	MONDO:0007254	breast cancer	139274	76192	63082	EUR	Michailidou K	29059683	2017	11396245	20953	0.2169			CT;SCT;LDpred2-sp;LDpred2-nosp;LDpred2-inf;LDpred2-auto;DBSLMM;DBSLMM-lmm;DBSLMM-auto;PRScs;SBLUP
PD05409	Type 2 diabetes	EFO:0004997	type 2 diabetes nephropathy	80788	22669	58119	EUR	Morris AP	22885922	2012	2350208	0	0.1657			CT;SCT;DBSLMM-lmm;DBSLMM-auto;PRScs;SBLUP
PD05410	Type 2 diabetes	EFO:0004997	type 2 diabetes nephropathy	69033	12171	56862	EUR	Morris AP	22885922	2012	59367	404	0.8067			CT;SCT;PRScs
PD05411	Amyotrophic lateral sclerosis	MONDO:0004976	amyotrophic lateral sclerosis	80610	20806	59804	EUR	Nicolas A	29566793	2018	10023834	182	0.0303			CT;SCT;LDpred2-sp;LDpred2-nosp;LDpred2-inf;LDpred2-auto;DBSLMM;DBSLMM-lmm;DBSLMM-auto;PRScs;SBLUP
PD05412	Aspartate aminotransferase levels	EFO:0010934	aspartate aminotransferase to alanine aminotransferase ratio	9463			EUR	Prins B	28887542	2017	1784537	1	NA			CT;SCT;LDpred2-inf;PRScs
PD05413	Cholesterol; total	EFO:0007806	total cholesterol change measurement	9817			EUR	Prins B	28887542	2017	24662596	157	0.5374			CT;SCT;LDpred2-sp;LDpred2-nosp;LDpred2-inf;DBSLMM;DBSLMM-lmm;DBSLMM-auto;PRScs;SBLUP
PD05414	Creatinine levels	EFO:0004518	creatinine measurement	9803			EUR	Prins B	28887542	2017	18671594	38	NA			CT;SCT;LDpred2-sp;LDpred2-nosp;PRScs
PD05415	HDL cholesterol	EFO:0007805	HDL cholesterol change measurement	9796			EUR	Prins B	28887542	2017	24653744	319	NA			CT;SCT;LDpred2-sp;LDpred2-nosp;LDpred2-inf;LDpred2-auto;PRScs
PD05416	C-reactive protein levels	EFO:0004458	C-reactive protein measurement	9541			EUR	Prins B	28887542	2017	24564409	234	NA			CT;SCT;PRScs
PD05417	Testosterone levels	EFO:0004908	testosterone measurement	4259			EUR	Prins B	28887542	2017	22320553	145	NA			CT;SCT;LDpred2-sp;LDpred2-nosp;LDpred2-inf;LDpred2-auto;PRScs
PD05418	Triglyceride levels	EFO:0004530	triglyceride measurement	9745			EUR	Prins B	28887542	2017	24637363	409	NA			CT;SCT;LDpred2-sp;LDpred2-nosp;LDpred2-inf;PRScs
PD05419	Urea levels	CHEBI:16199	urea	9818			EUR	Prins B	28887542	2017	19980937	8	NA			CT;SCT;PRScs
PD05420	Sarcoidosis (lofgren's syndrome)	MONDO:0019338	sarcoidosis	2370	345	2025	EUR	Rivera NV	26651848	2016	60230	197	NA			CT;SCT;PRScs
PD05421	Multiple sclerosis	MONDO:0005301	multiple sclerosis	26621	9772	16849	EUR	Sawcer S	21833088	2012	463569	495	0.0495			CT;SCT;LDpred2-sp;LDpred2-nosp;LDpred2-inf;LDpred2-auto;DBSLMM;DBSLMM-lmm;DBSLMM-auto;PRScs;SBLUP
PD05422	Rheumatoid arthritis	EFO:0000685	rheumatoid arthritis	25708	5539	20169	EUR	Stahl EA	20453842	2010	2227689	3841	0.2834			CT;SCT;LDpred2-sp;LDpred2-nosp;LDpred2-inf;LDpred2-auto;DBSLMM;DBSLMM-lmm;DBSLMM-auto;PRScs;SBLUP
PD05423	Neuroticism	EFO:0007660	neuroticism measurement	17375			EUR	de Moor MH	21173776	2012	2147531	0	0.0299			CT;SCT;LDpred2-sp;LDpred2-nosp;LDpred2-inf;LDpred2-auto;DBSLMM;DBSLMM-lmm;DBSLMM-auto;PRScs;SBLUP
PD05424	Childhood steroid-sensitive nephrotic syndrome	MONDO:0044765	steroid-resistant nephrotic syndrome	2132	132	2000	EUR	Debiec H	29903748	2018	5389119	73	0.0296			CT;SCT;LDpred2-sp;LDpred2-nosp;LDpred2-inf;LDpred2-auto;DBSLMM;DBSLMM-lmm;DBSLMM-auto;PRScs;SBLUP
PD05425	latent autoimmune diabetes in adults	EFO:0009706	latent autoimmune diabetes in adults	8581	2634	5947	EUR	Cousminer DL	30254083	2018	5194066	6240	0.2679		adults	CT;SCT;LDpred2-sp;LDpred2-nosp;LDpred2-inf;LDpred2-auto;DBSLMM;DBSLMM-lmm;DBSLMM-auto;PRScs;SBLUP
PD05426	late-onset Alzheimers disease	EFO:1001870	late-onset Alzheimers disease	63926	21982	41944	EUR	Kunkle BW	30820047	2019	11463934	1495	0.071			CT;SCT;LDpred2-sp;LDpred2-nosp;LDpred2-inf;LDpred2-auto;DBSLMM;DBSLMM-lmm;DBSLMM-auto;PRScs;SBLUP
PD05427	Alzheimer's disease	EFO:0006801	Alzheimer's disease neuropathologic change	28644	16119	12523	EUR	Moreno-Grau S	31473137	2019	9045504	348	0.098			CT;SCT;LDpred2-sp;LDpred2-nosp;LDpred2-inf;LDpred2-auto;DBSLMM;DBSLMM-lmm;DBSLMM-auto;PRScs;SBLUP
PD05428	Alzheimer's disease	EFO:0006801	Alzheimer's disease neuropathologic change	7409	4120	3289	EUR	Moreno-Grau S	31473137	2019	7724662	59	NA			CT;SCT;LDpred2-sp;LDpred2-nosp;LDpred2-inf;LDpred2-auto;PRScs
PD05429	body mass index	EFO:0004340	body mass index	7970			EUR	Helgeland _	31575865	2019	8638696	2	0.2207			CT;SCT;LDpred2-sp;LDpred2-nosp;LDpred2-inf;LDpred2-auto;DBSLMM;DBSLMM-lmm;DBSLMM-auto;PRScs;SBLUP
PD05430	body mass index	EFO:0004340	body mass index	8017			EUR	Helgeland _	31575865	2019	8628496	40	0.2426			CT;SCT;LDpred2-sp;LDpred2-nosp;LDpred2-inf;LDpred2-auto;DBSLMM;DBSLMM-lmm;DBSLMM-auto;PRScs;SBLUP
PD05431	body mass index	EFO:0004340	body mass index	6970			EUR	Helgeland _	31575865	2019	8639320	111	0.4154			CT;SCT;LDpred2-sp;LDpred2-nosp;LDpred2-inf;LDpred2-auto;DBSLMM;DBSLMM-lmm;DBSLMM-auto;PRScs;SBLUP
PD05432	body mass index	EFO:0004340	body mass index	6800			EUR	Helgeland _	31575865	2019	8623336	6	0.3659			CT;SCT;LDpred2-sp;LDpred2-nosp;LDpred2-inf;LDpred2-auto;DBSLMM;DBSLMM-lmm;DBSLMM-auto;PRScs;SBLUP
PD05433	body mass index	EFO:0004340	body mass index	4245			EUR	Helgeland _	31575865	2019	8631373	7	0.138			CT;SCT;LDpred2-sp;LDpred2-nosp;LDpred2-inf;LDpred2-auto;DBSLMM;DBSLMM-lmm;DBSLMM-auto;PRScs;SBLUP
PD05434	body mass index	EFO:0004340	body mass index	4629			EUR	Helgeland _	31575865	2019	8628178	101	0.3287			CT;SCT;LDpred2-sp;LDpred2-nosp;LDpred2-inf;LDpred2-auto;DBSLMM;DBSLMM-lmm;DBSLMM-auto;PRScs;SBLUP
PD05435	body mass index	EFO:0004340	body mass index	3862			EUR	Helgeland _	31575865	2019	8638742	2	0.4175			CT;SCT;LDpred2-sp;LDpred2-nosp;LDpred2-inf;LDpred2-auto;DBSLMM;DBSLMM-lmm;DBSLMM-auto;PRScs;SBLUP
PD05436	Eosinophilic granulomatosis with polyangiitis	EFO:0005297	Granulomatosis with Polyangiitis	7222	534	6688	EUR	Lyons PA	31719529	2019	9196022	1786	0.1266			CT;SCT;LDpred2-sp;LDpred2-nosp;LDpred2-inf;LDpred2-auto;DBSLMM;DBSLMM-lmm;DBSLMM-auto;PRScs;SBLUP
PD05437	COVID-19 (RELEASE 5)	MONDO:0100096	COVID-19	1683768	38984	1644784	EUR	COVID-19 Host Genetics Initiative	32404885	2020	8686623	498	0.0012			CT;SCT;LDpred2-sp;LDpred2-nosp;LDpred2-inf;LDpred2-auto;DBSLMM;DBSLMM-lmm;DBSLMM-auto;PRScs;SBLUP
PD05438	COVID-19 (RELEASE 5)	MONDO:0100096	COVID-19	1348701	32494	1316207	EUR	COVID-19 Host Genetics Initiative	32404885	2020	8693419	271	0.0009			CT;SCT;LDpred2-sp;LDpred2-nosp;LDpred2-inf;LDpred2-auto;DBSLMM;DBSLMM-lmm;DBSLMM-auto;PRScs;SBLUP
PD05439	COVID-19 (very severe respiratory confirmed vs population) RELEASE 5	MONDO:0100096	COVID-19	1388342	5101	1383241	EUR	COVID-19 Host Genetics Initiative	32404885	2020	9704928	654	0.0019			CT;SCT;LDpred2-sp;LDpred2-nosp;LDpred2-inf;LDpred2-auto;DBSLMM;DBSLMM-lmm;DBSLMM-auto;PRScs;SBLUP
PD05440	COVID-19 (very severe respiratory confirmed vs population) RELEASE 5	MONDO:0100096	COVID-19	1059456	4792	1054664	EUR	COVID-19 Host Genetics Initiative	32404885	2020	9791540	535	0.0025			CT;SCT;LDpred2-sp;LDpred2-nosp;LDpred2-inf;LDpred2-auto;DBSLMM;DBSLMM-lmm;DBSLMM-auto;PRScs;SBLUP
PD05441	COVID-19 (hospitalized vs not hospitalized) RELEASE 5	EFO:0600019	COVID-19 symptoms measurement	16645	4829	11816	EUR	COVID-19 Host Genetics Initiative	32404885	2020	8363803	38	NA			CT;SCT;LDpred2-sp;LDpred2-nosp;LDpred2-inf;LDpred2-auto;PRScs
PD05442	COVID-19 (hospitalized vs population) RELEASE 5	EFO:0600019	COVID-19 symptoms measurement	1887658	9986	1877672	EUR	COVID-19 Host Genetics Initiative	32404885	2020	8025827	714	0.0013			CT;SCT;LDpred2-sp;LDpred2-nosp;LDpred2-inf;LDpred2-auto;DBSLMM;DBSLMM-lmm;DBSLMM-auto;PRScs;SBLUP
PD05443	COVID-19 (hospitalized vs population) RELEASE 5	EFO:0600019	COVID-19 symptoms measurement	1557411	8316	1549095	EUR	COVID-19 Host Genetics Initiative	32404885	2020	8029078	752	0.0016			CT;SCT;LDpred2-sp;LDpred2-nosp;LDpred2-inf;LDpred2-auto;DBSLMM;DBSLMM-lmm;DBSLMM-auto;PRScs;SBLUP
PD05444	COVID-19 (predicted covid from self-reported symptoms vs predicted or self-reported non-covid) RELEASE 4	EFO:0600019	COVID-19 symptoms measurement	38932	3204	35729	EUR	COVID-19 Host Genetics Initiative	32404885	2020	11457292	1	0.0249			CT;SCT;LDpred2-sp;LDpred2-nosp;LDpred2-inf;LDpred2-auto;DBSLMM;DBSLMM-lmm;DBSLMM-auto;PRScs;SBLUP
PD05445	COVID-19 (hospitalized vs population) RELEASE 4	EFO:0600019	COVID-19 symptoms measurement	908494	6406	902088	EUR	COVID-19 Host Genetics Initiative	32404885	2020	12746751	1	0.0003			CT;SCT;LDpred2-sp;LDpred2-nosp;LDpred2-inf;LDpred2-auto;DBSLMM;DBSLMM-lmm;DBSLMM-auto;PRScs;SBLUP
PD05446	COVID-19 (RELEASE 4)	MONDO:0100096	COVID-19	1299010	14134	1284876	EUR	COVID-19 Host Genetics Initiative	32404885	2020	11313437	222	0.0011			CT;SCT;LDpred2-sp;LDpred2-nosp;LDpred2-inf;LDpred2-auto;DBSLMM;DBSLMM-lmm;DBSLMM-auto;PRScs;SBLUP
PD05447	Platelet count	EFO:0004309	platelet count	542827			EUR	Chen MH	32888493	2020	47247925	161576	0.2559			CT;SCT;LDpred2-sp;LDpred2-nosp;LDpred2-inf;DBSLMM;DBSLMM-lmm;DBSLMM-auto;PRScs;SBLUP
PD05448	Lymphocyte counts	EFO:0004587	lymphocyte count	524923			EUR	Chen MH	32888493	2020	47263040	137772	0.1889			CT;SCT;LDpred2-sp;LDpred2-nosp;LDpred2-inf;DBSLMM;DBSLMM-lmm;DBSLMM-auto;PRScs;SBLUP
PD05449	Mean corpuscular volume	EFO:0004526	mean corpuscular volume	544127			EUR	Chen MH	32888493	2020	47612780	163419	0.2573			CT;SCT;LDpred2-sp;LDpred2-nosp;LDpred2-inf;DBSLMM;DBSLMM-lmm;DBSLMM-auto;PRScs;SBLUP
PD05450	Monocyte count	EFO:0005091	monocyte count	521594			EUR	Chen MH	32888493	2020	47259454	132746	0.2142			CT;SCT;LDpred2-sp;LDpred2-nosp;LDpred2-inf;DBSLMM;DBSLMM-lmm;DBSLMM-auto;PRScs;SBLUP
PD05451	White blood cell count	EFO:0004308	leukocyte count	562243			EUR	Chen MH	32888493	2020	47599387	141419	0.1726			CT;SCT;LDpred2-sp;LDpred2-nosp;LDpred2-inf;DBSLMM;DBSLMM-lmm;DBSLMM-auto;PRScs;SBLUP
PD05452	idiopathic pulmonary fibrosis	EFO:0000768	idiopathic pulmonary fibrosis	451025	1369	435866	EUR	Duckworth A	33197388	2020	16501062	82	0.002			CT;SCT;LDpred2-sp;LDpred2-nosp;LDpred2-inf;LDpred2-auto;DBSLMM;DBSLMM-lmm;DBSLMM-auto;PRScs;SBLUP
PD05453	Addison's disease	MONDO:0015129	chronic primary adrenal insufficiency	5320	1223	4097	EUR	Eriksson D	33574239	2021	7064691	18343	0.4198			CT;SCT;LDpred2-sp;LDpred2-nosp;LDpred2-inf;LDpred2-auto;DBSLMM;DBSLMM-lmm;DBSLMM-auto;PRScs;SBLUP
PD05454	type i diabetes mellitus	MONDO:0005147	type 1 diabetes mellitus	33601	13458	20143	EUR	Robertson CC	34127860	2021	340812	29093	NA			CT;SCT;LDpred2-sp;LDpred2-nosp;LDpred2-inf;LDpred2-auto;PRScs
PD05455	Vitiligo	EFO:0004208	Vitiligo	3228	418	2810	EUR	Jin Y	22561518	2012	13128097	7303	0.8098			CT;SCT;LDpred2-sp;LDpred2-nosp;LDpred2-inf;LDpred2-auto;DBSLMM;DBSLMM-lmm;DBSLMM-auto;PRScs;SBLUP
PD05456	Psoriasis	EFO:0000676	psoriasis	33394	10588	22806	EUR	Tsoi LC	23143594	2012	138731	2125	0.5422			CT;SCT;LDpred2-sp;LDpred2-nosp;LDpred2-inf;LDpred2-auto;PRScs
PD05457	Hirschsprung disease	MONDO:0018309	Hirschsprung disease	4887	170	4717	EUR	Fadista J	29379196	2018	6160974	375				LDpred2-sp;LDpred2-nosp;PRScs
PD05458	Coronary artery disease in type 1 diabetes	EFO:0004996	type 1 diabetes nephropathy	3557	434	3123	EUR	Charmet R	29695241	2018	6721927	1	NA		type 1 diabetes	CT;SCT;LDpred2-sp;LDpred2-nosp;LDpred2-inf;LDpred2-auto;PRScs
PD05459	Diabetic kidney disease in diabetes (ESRD vs. no ESRD)	EFO:0000401	diabetic nephropathy	9650	1184	8466	EUR	van Zuydam NR	29703844	2018	5639015	2	0.8828		diabetes (ESRD vs. no ESRD)	CT;SCT;LDpred2-sp;LDpred2-nosp;LDpred2-inf;LDpred2-auto;DBSLMM;DBSLMM-lmm;DBSLMM-auto;PRScs;SBLUP
PD05460	Chronic kidney disease in type 2 diabetes	EFO:0004997	type 2 diabetes nephropathy	6000	3094	2906	EUR	van Zuydam NR	29703844	2018	6693883	1	NA		type 2 diabetes	CT;SCT;LDpred2-sp;LDpred2-nosp;LDpred2-inf;LDpred2-auto;PRScs
PD05461	End-stage renal disease in type 2 diabetes	EFO:0004997	type 2 diabetes nephropathy	2447	371	2076	EUR	van Zuydam NR	29703844	2018	6693883	1	NA		type 2 diabetes	CT;SCT;LDpred2-sp;LDpred2-nosp;LDpred2-inf;LDpred2-auto;PRScs
PD05462	Prostate cancer	MONDO:0008315	prostate cancer	140254	79148	61106	EUR	Schumacher FR	29892016	2018	20317281	20595	0.1409			CT;SCT;LDpred2-sp;LDpred2-nosp;LDpred2-inf;LDpred2-auto;DBSLMM;DBSLMM-lmm;DBSLMM-auto;PRScs;SBLUP
PD05463	Childhood absence epilepsy	MONDO:0010826	childhood absence epilepsy	24996	778	24218	EUR	International League Against Epilepsy Consortium on Complex Epilepsies	30531953	2018	4956308	35	0.1241			CT;SCT;LDpred2-sp;LDpred2-nosp;LDpred2-inf;LDpred2-auto;DBSLMM;DBSLMM-lmm;DBSLMM-auto;PRScs;SBLUP
PD05464	Focal epilepsy (with hippocampal sclerosis)	MONDO:0020476	mesial temporal lobe epilepsy with hippocampal sclerosis	24927	709	24218	EUR	International League Against Epilepsy Consortium on Complex Epilepsies	30531953	2018	4924521	25	0.0649			CT;SCT;LDpred2-sp;LDpred2-nosp;LDpred2-inf;LDpred2-auto;DBSLMM;DBSLMM-lmm;DBSLMM-auto;PRScs;SBLUP
PD05465	Polycystic ovary syndrome	EFO:0000660	polycystic ovary syndrome	113238	10074	103164	EUR	Day F	30566500	2018	9330	333	0.5345			CT;SCT;LDpred2-sp;LDpred2-nosp;LDpred2-inf;LDpred2-auto;PRScs
PD05466	Renal cell carcinoma	EFO:0000681	renal cell carcinoma	5087	1992	3095	EUR	Laskar RS	31231134	2019	5633481	67	NA			CT;SCT;LDpred2-sp;LDpred2-nosp;LDpred2-inf;LDpred2-auto;PRScs
PD05467	Renal cell carcinoma	EFO:0000681	renal cell carcinoma	8143	3227	4916	EUR	Laskar RS	31231134	2019	6078391	124	0.0717			CT;SCT;LDpred2-sp;LDpred2-nosp;LDpred2-inf;LDpred2-auto;DBSLMM;DBSLMM-lmm;DBSLMM-auto;PRScs;SBLUP
PD05468	Alzheimer's disease	EFO:0006801	Alzheimer's disease neuropathologic change	7409	4120	3289	EUR	Moreno-Grau S	31473137	2019	7724662	59	NA			CT;SCT;LDpred2-sp;LDpred2-nosp;LDpred2-inf;LDpred2-auto;PRScs
PD05469	Alzheimer's disease	EFO:0006801	Alzheimer's disease neuropathologic change	28644	16119	12525	EUR	Moreno-Grau S	31473137	2019	9045504	348	0.098			CT;SCT;LDpred2-sp;LDpred2-nosp;LDpred2-inf;LDpred2-auto;DBSLMM;DBSLMM-lmm;DBSLMM-auto;PRScs;SBLUP
PD05470	Eosinophilic granulomatosis with polyangiitis	EFO:0005297	Granulomatosis with Polyangiitis	7222	534	6688	EUR	Lyons PA	31719529	2019	9196022	1786	0.1266			CT;SCT;LDpred2-sp;LDpred2-nosp;LDpred2-inf;LDpred2-auto;DBSLMM;DBSLMM-lmm;DBSLMM-auto;PRScs;SBLUP
PD05471	Nonalcoholic fatty liver disease	EFO:0003095	non-alcoholic fatty liver disease	19264	1483	17781	EUR	Anstee QM	32298765	2020	7386456	306	0.0514			CT;SCT;LDpred2-sp;LDpred2-nosp;LDpred2-inf;LDpred2-auto;DBSLMM;DBSLMM-lmm;DBSLMM-auto;PRScs;SBLUP
PD05472	COVID-19 (RELEASE 4)	MONDO:0100096	COVID-19	1299010	14134	1284876	EUR	COVID-19 Host Genetics Initiative	32404885	2020	11313437	222	0.0011			CT;SCT;LDpred2-sp;LDpred2-nosp;LDpred2-inf;LDpred2-auto;DBSLMM;DBSLMM-lmm;DBSLMM-auto;PRScs;SBLUP
PD05473	COVID-19 (hospitalized vs population) RELEASE 4	EFO:0600019	COVID-19 symptoms measurement	908494	6406	902088	EUR	COVID-19 Host Genetics Initiative	32404885	2020	12746751	1	0.0003			CT;SCT;LDpred2-sp;LDpred2-nosp;LDpred2-inf;LDpred2-auto;DBSLMM;DBSLMM-lmm;DBSLMM-auto;PRScs;SBLUP
PD05474	COVID-19 (predicted covid from self-reported symptoms vs predicted or self-reported non-covid) RELEASE 4	EFO:0600019	COVID-19 symptoms measurement	38932	3204	35728	EUR	COVID-19 Host Genetics Initiative	32404885	2020	11457292	1	0.0249			CT;SCT;LDpred2-sp;LDpred2-nosp;LDpred2-inf;LDpred2-auto;DBSLMM;DBSLMM-lmm;DBSLMM-auto;PRScs;SBLUP
PD05475	COVID-19 (RELEASE 5)	MONDO:0100096	COVID-19	1683768	38984	1644784	EUR	COVID-19 Host Genetics Initiative	32404885	2020	8686623	498	0.0012			CT;SCT;LDpred2-sp;LDpred2-nosp;LDpred2-inf;LDpred2-auto;DBSLMM;DBSLMM-lmm;DBSLMM-auto;PRScs;SBLUP
PD05476	COVID-19 (RELEASE 5)	MONDO:0100096	COVID-19	1348701	32494	1316207	EUR	COVID-19 Host Genetics Initiative	32404885	2020	8693419	271	0.0009			CT;SCT;LDpred2-sp;LDpred2-nosp;LDpred2-inf;LDpred2-auto;DBSLMM;DBSLMM-lmm;DBSLMM-auto;PRScs;SBLUP
PD05477	COVID-19 (very severe respiratory confirmed vs population) RELEASE 5	MONDO:0100096	COVID-19	1388342	5101	1383241	EUR	COVID-19 Host Genetics Initiative	32404885	2020	9704928	654	0.0019			CT;SCT;LDpred2-sp;LDpred2-nosp;LDpred2-inf;LDpred2-auto;DBSLMM;DBSLMM-lmm;DBSLMM-auto;PRScs;SBLUP
PD05478	COVID-19 (very severe respiratory confirmed vs population) RELEASE 5	MONDO:0100096	COVID-19	1059456	4792	1054664	EUR	COVID-19 Host Genetics Initiative	32404885	2020	9791540	535	0.0025			CT;SCT;LDpred2-sp;LDpred2-nosp;LDpred2-inf;LDpred2-auto;DBSLMM;DBSLMM-lmm;DBSLMM-auto;PRScs;SBLUP
PD05479	COVID-19 (hospitalized vs not hospitalized) RELEASE 5	EFO:0600019	COVID-19 symptoms measurement	16645	4829	11816	EUR	COVID-19 Host Genetics Initiative	32404885	2020	8363803	38	NA			CT;SCT;LDpred2-sp;LDpred2-nosp;LDpred2-inf;LDpred2-auto;PRScs
PD05480	COVID-19 (hospitalized vs population) RELEASE 5	EFO:0600019	COVID-19 symptoms measurement	1887658	9986	1877672	EUR	COVID-19 Host Genetics Initiative	32404885	2020	8025827	714	0.0013			CT;SCT;LDpred2-sp;LDpred2-nosp;LDpred2-inf;LDpred2-auto;DBSLMM;DBSLMM-lmm;DBSLMM-auto;PRScs;SBLUP
PD05481	COVID-19 (hospitalized vs population) RELEASE 5	EFO:0600019	COVID-19 symptoms measurement	1557411	8316	1549095	EUR	COVID-19 Host Genetics Initiative	32404885	2020	8029078	752	0.0016			CT;SCT;LDpred2-sp;LDpred2-nosp;LDpred2-inf;LDpred2-auto;DBSLMM;DBSLMM-lmm;DBSLMM-auto;PRScs;SBLUP
PD05482	Arthritis (juvenile idiopathic)	EFO:0002609	juvenile idiopathic arthritis	12501	3305	9196	EUR	L_¨_´_¸pez-Isac E	33106285	2020	7461211	7931	0.2548			CT;SCT;LDpred2-sp;LDpred2-nosp;LDpred2-inf;LDpred2-auto;DBSLMM;DBSLMM-lmm;DBSLMM-auto;PRScs;SBLUP
PD05483	Addison's disease	MONDO:0015129	chronic primary adrenal insufficiency	5320	1223	4097	EUR	Eriksson D	33574239	2021	7064691	18343	0.4197			CT;SCT;LDpred2-sp;LDpred2-nosp;LDpred2-inf;LDpred2-auto;DBSLMM;DBSLMM-lmm;DBSLMM-auto;PRScs;SBLUP
PD05484	Dementia with Lewy bodies	EFO:0006792	Lewy body dementia	6618	2591	4027	EUR	Chia R	33589841	2021	7829463	190	0.16			CT;SCT;LDpred2-sp;LDpred2-nosp;LDpred2-inf;LDpred2-auto;DBSLMM;DBSLMM-lmm;DBSLMM-auto;PRScs;SBLUP
PD05485	Lacunar stroke	EFO:0000712	stroke	254959	6030	248929	EUR	Traylor M	33773637	2021	6923992	243	0.0098			CT;SCT;LDpred2-sp;LDpred2-nosp;LDpred2-inf;LDpred2-auto;DBSLMM;DBSLMM-lmm;DBSLMM-auto;PRScs;SBLUP
PD05486	Type 1 diabetes	MONDO:0005147	type 1 diabetes mellitus	17685	7467	10218	EUR	Inshaw JRJ	33830302	2021	7768972	23394	0.4858			CT;SCT;LDpred2-sp;LDpred2-nosp;LDpred2-inf;LDpred2-auto;DBSLMM;DBSLMM-lmm;DBSLMM-auto;PRScs;SBLUP
PD05487	Coronary artery disease / myocardial infarction	EFO:0000612	myocardial infarction	120575	42335	78240	EUR	Webb TR	28209224	2017	107698	66	0.2002			LDpred2-sp;LDpred2-nosp;LDpred2-inf;LDpred2-auto;PRScs
PD05488	Neuroticism	EFO:0007660	neuroticism measurement	63661	16023	60214	EUR	de Moor MH	25993607	2015	6947884	1	0.0378			CT;SCT;LDpred2-sp;LDpred2-nosp;LDpred2-inf;LDpred2-auto;DBSLMM;DBSLMM-lmm;DBSLMM-auto;PRScs;SBLUP
PD05489	Type 2 diabetes	EFO:0004997	type 2 diabetes nephropathy	110452	26488	83694	EUR	DIAGRAM	24509480	2014	2350208	0	0.1212			CT;SCT;DBSLMM-lmm;DBSLMM-auto;PRScs;SBLUP
PD05490	Bipolar disorder	MONDO:0004985	bipolar disorder	11810	6990	4820	EUR	PGC	23453885	2013	1233265	12	0.5238			CT;SCT;LDpred2-sp;LDpred2-nosp;LDpred2-inf;LDpred2-auto;DBSLMM;DBSLMM-lmm;DBSLMM-auto;PRScs;SBLUP
PD05491	Major depressive disorder	MONDO:0002009	major depressive disorder	16610	9227	7383	EUR	PGC	23453885	2013	1232507	0	0.1809			CT;SCT;LDpred2-sp;LDpred2-nosp;LDpred2-inf;LDpred2-auto;DBSLMM;DBSLMM-lmm;DBSLMM-auto;PRScs;SBLUP
PD05492	Schizophrenia	MONDO:0005090	schizophrenia	17115	9379	7736	EUR	PGC	23453885	2013	1237673	18	0.5974			CT;SCT;LDpred2-sp;LDpred2-nosp;LDpred2-inf;LDpred2-auto;DBSLMM;DBSLMM-lmm;DBSLMM-auto;PRScs;SBLUP
PD05493	Bipolar disorder	MONDO:0004985	bipolar disorder	16731	7481	9250	EUR	PGC	21926972	2011	2426661	43	0.4303			CT;SCT;LDpred2-sp;LDpred2-nosp;LDpred2-inf;LDpred2-auto;DBSLMM;DBSLMM-lmm;DBSLMM-auto;PRScs;SBLUP
PD05494	Major depressive disorder	MONDO:0002009	major depressive disorder	18759	9240	9519	EUR	PGC	22472876	2013	1234832	0	0.1697			CT;SCT;LDpred2-sp;LDpred2-nosp;LDpred2-inf;LDpred2-auto;DBSLMM;DBSLMM-lmm;DBSLMM-auto;PRScs;SBLUP
PD05495	Anorexia nervosa	EFO:0004215	anorexia nervosa	17767	2907	14860	EUR	Boraska V	24514567	2014	1147497	1	0.5552			CT;SCT;LDpred2-sp;LDpred2-nosp;LDpred2-inf;LDpred2-auto;DBSLMM;DBSLMM-lmm;DBSLMM-auto;PRScs;SBLUP
PD05496	Neuroticism	EFO:0007660	neuroticism measurement	160958			EUR	The Genetics of Personality Consortium	24828478	2014	6949285	1	0.0147			CT;SCT;LDpred2-sp;LDpred2-nosp;LDpred2-inf;LDpred2-auto;DBSLMM;DBSLMM-lmm;DBSLMM-auto;PRScs;SBLUP
PD05497	Alanine	CHEBI:16449	alanine	24796			EUR	Kettunen	27005778	2016	12090482	359	0.082			CT;SCT;LDpred2-sp;LDpred2-nosp;LDpred2-inf;LDpred2-auto;DBSLMM;DBSLMM-lmm;DBSLMM-auto;PRScs;SBLUP
PD05498	Albumin	PR:000003918	serum albumin	18960			EUR	Kettunen	27005778	2016	11702170	153	0.0633			CT;SCT;LDpred2-sp;LDpred2-nosp;LDpred2-inf;LDpred2-auto;DBSLMM;DBSLMM-lmm;DBSLMM-auto;PRScs;SBLUP
PD05499	Creatinine	CHEBI:16737	creatinine	24810			EUR	Kettunen	27005778	2016	12086732	403	0.1065			CT;SCT;LDpred2-sp;LDpred2-nosp;LDpred2-inf;LDpred2-auto;DBSLMM;DBSLMM-lmm;DBSLMM-auto;PRScs;SBLUP
PD05500	Glucose	CHEBI:17234	glucose	24679			EUR	Kettunen	27005778	2016	12051179	226	0.0825			CT;SCT;LDpred2-sp;LDpred2-nosp;LDpred2-inf;LDpred2-auto;DBSLMM;DBSLMM-lmm;DBSLMM-auto;PRScs;SBLUP
PD05501	Schizophrenia	MONDO:0005090	schizophrenia	21856	9394	12462	EUR	PGC	21926974	2011	1252641	136	0.5638			CT;SCT;LDpred2-sp;LDpred2-nosp;LDpred2-inf;LDpred2-auto;DBSLMM;DBSLMM-lmm;DBSLMM-auto;PRScs;SBLUP
PD05502	Schizophrenia	MONDO:0005090	schizophrenia	32143	13833	18310	EUR	PGC	23974872	2013	9897423	3538	0.5205			CT;SCT;LDpred2-sp;LDpred2-nosp;LDpred2-inf;LDpred2-auto;DBSLMM;DBSLMM-lmm;DBSLMM-auto;PRScs;SBLUP
PD05503	Anorexia nervosa	EFO:0004215	anorexia nervosa	14477	3495	10982	EUR	PGC	28494655	2017	10594858	6	0.2634			CT;SCT;LDpred2-sp;LDpred2-nosp;LDpred2-inf;LDpred2-auto;DBSLMM;DBSLMM-lmm;DBSLMM-auto;PRScs;SBLUP
PD05504	Type 2 Diabetes	EFO:0004997	type 2 diabetes nephropathy	159208	26676	132532	EUR	DIAGRAM	28566273	2017	11739091	1788	0.0764			CT;SCT;LDpred2-sp;LDpred2-nosp;LDpred2-inf;LDpred2-auto;DBSLMM;DBSLMM-lmm;DBSLMM-auto;PRScs;SBLUP
PD05505	Type 2 Diabetes (adjusted for BMI)	EFO:0004997	type 2 diabetes nephropathy	159208	26676	132532	EUR	DIAGRAM	28566273	2017	10739593	1227	0.0415	BMI		CT;SCT;LDpred2-sp;LDpred2-nosp;LDpred2-inf;LDpred2-auto;DBSLMM;DBSLMM-lmm;DBSLMM-auto;PRScs;SBLUP
PD05506	Schizophrenia	MONDO:0005090	schizophrenia	105318	40675	64643	EUR	Pardinas AF	29483656	2018	8067677	18237	0.4095			CT;SCT;LDpred2-sp;LDpred2-nosp;LDpred2-inf;LDpred2-auto;DBSLMM;DBSLMM-lmm;DBSLMM-auto;PRScs;SBLUP
PD05507	Schizophrenia	MONDO:0005090	schizophrenia	87491	33426	54065	EUR	PGC	29906448	2018	7598453	8371	0.3248			CT;SCT;LDpred2-sp;LDpred2-nosp;LDpred2-inf;LDpred2-auto;DBSLMM;DBSLMM-lmm;DBSLMM-auto;PRScs;SBLUP
PD05508	Bipolar disorder	MONDO:0004985	bipolar disorder	74194	20129	54065	EUR	PGC	29906448	2018	8135712	145	0.1979			CT;SCT;LDpred2-sp;LDpred2-nosp;LDpred2-inf;LDpred2-auto;DBSLMM;DBSLMM-lmm;DBSLMM-auto;PRScs;SBLUP
PD05509	Schizophrenia/Bipolar disorder	MONDO:0005090	schizophrenia	107620	53555	54065	EUR	PGC	29906448	2018	8812539	10223	0.3407			CT;SCT;LDpred2-sp;LDpred2-nosp;LDpred2-inf;LDpred2-auto;DBSLMM;DBSLMM-lmm;DBSLMM-auto;PRScs;SBLUP
PD05510	Insomnia	EFO:0004698	insomnia	386533	109402	277131	EUR	Philip R	30804565	2017	10846667	463	0.0456			CT;SCT;LDpred2-sp;LDpred2-nosp;LDpred2-inf;LDpred2-auto;DBSLMM;DBSLMM-lmm;DBSLMM-auto;PRScs;SBLUP
PD05511	Hip or knee osteoarthritis	EFO:1000786	osteoarthritis, hip	18419	7410	11009	EUR	arcOGEN Consortium	22763110	2012	1022550	76	0.2999			CT;SCT;LDpred2-sp;LDpred2-nosp;LDpred2-inf;LDpred2-auto;DBSLMM;DBSLMM-lmm;DBSLMM-auto;PRScs;SBLUP
PD05512	Hip osteoarthritis	EFO:1000786	osteoarthritis, hip	14275	3266	11009	EUR	arcOGEN Consortium	22763110	2012	1059081	15	0.3475			CT;SCT;LDpred2-sp;LDpred2-nosp;LDpred2-inf;LDpred2-auto;DBSLMM;DBSLMM-lmm;DBSLMM-auto;PRScs;SBLUP
PD05513	IgA deficiency	EFO:1001929	selective IgA deficiency disease	6487	1635	4852	EUR	Bronson PG	27723758	2016	8748573	18371	0.3592			CT;SCT;LDpred2-sp;LDpred2-nosp;LDpred2-inf;LDpred2-auto;DBSLMM;DBSLMM-lmm;DBSLMM-auto;PRScs;SBLUP
PD05514	Coronary artery disease	EFO:0001645	coronary artery disease	84264	21976	62288	EUR	Schunkert H	21378990	2011	2385458	159	0.0717			CT;SCT;LDpred2-sp;LDpred2-nosp;LDpred2-inf;LDpred2-auto;DBSLMM;DBSLMM-lmm;DBSLMM-auto;PRScs;SBLUP
PD05515	Coronary artery disease	EFO:0001645	coronary artery disease	194427	63746	130681	EUR	CARDIoGRAMplusC4D Consortium	23202125	2013	78258	377	0.2307			CT;SCT;LDpred2-sp;LDpred2-nosp;LDpred2-inf;LDpred2-auto;PRScs
PD05516	Myocardial infarction	EFO:0000612	myocardial infarction	167181	43677	123504	EUR	Nikpay M	26343387	2015	8105390	1025	0.0573			CT;SCT;LDpred2-sp;LDpred2-nosp;LDpred2-inf;LDpred2-auto;DBSLMM;DBSLMM-lmm;DBSLMM-auto;PRScs;SBLUP
PD05517	Chronic kidney disease	EFO:0003884	chronic kidney disease	117165	12385	104780	EUR	Pattaro C	26831199	2016	2153376	117	0.0197			CT;SCT;LDpred2-sp;LDpred2-nosp;LDpred2-inf;LDpred2-auto;DBSLMM;DBSLMM-lmm;DBSLMM-auto;PRScs;SBLUP
PD05518	Major depressive disorder	MONDO:0002009	major depressive disorder	10640	5303	5337	EUR	Cai N	26176920	2015	5177536	29	0.2741			CT;SCT;LDpred2-sp;LDpred2-nosp;LDpred2-inf;LDpred2-auto;DBSLMM;DBSLMM-lmm;DBSLMM-auto;PRScs;SBLUP
PD05519	Asthma	MONDO:0004979	asthma	26475	10365	16110	EUR	Moffatt MF	20860503	2010	536512	61	0.1114			CT;SCT;LDpred2-sp;LDpred2-nosp;LDpred2-inf;LDpred2-auto;DBSLMM;DBSLMM-lmm;DBSLMM-auto;PRScs;SBLUP
PD05520	Body mass index in physically active indivdiuals	EFO:0005935	overweight body mass index status	138222			EUR	Graff M	28448500	2017	2573375	639	0.1119		physically active indivdiuals	CT;SCT;LDpred2-sp;LDpred2-nosp;LDpred2-inf;LDpred2-auto;DBSLMM;DBSLMM-lmm;DBSLMM-auto;PRScs;SBLUP
PD05521	Body mass index adjusted for physical activity	EFO:0005851	height-adjusted body mass index	180431			EUR	Graff M	28448500	2017	2578107	1052	0.1068	physical activity		CT;SCT;LDpred2-sp;LDpred2-nosp;LDpred2-inf;LDpred2-auto;DBSLMM;DBSLMM-lmm;DBSLMM-auto;PRScs;SBLUP
PD05522	Body mass index	EFO:0004340	body mass index	133723			EUR	Randall JC	23754948	2013	2621021	1027	0.1413			CT;SCT;LDpred2-sp;LDpred2-nosp;LDpred2-inf;LDpred2-auto;DBSLMM;DBSLMM-lmm;DBSLMM-auto;PRScs;SBLUP
PD05523	Body mass index	EFO:0004340	body mass index	322154			EUR	Locke AE	25673413	2015	2480276	1829	0.0934			CT;SCT;LDpred2-sp;LDpred2-nosp;LDpred2-inf;LDpred2-auto;DBSLMM;DBSLMM-lmm;DBSLMM-auto;PRScs;SBLUP
PD05524	Body mass index in females	EFO:0005935	overweight body mass index status	73137			EUR	Randall JC	23754948	2013	2610999	329	0.1521		females	CT;SCT;LDpred2-sp;LDpred2-nosp;LDpred2-inf;LDpred2-auto;DBSLMM;DBSLMM-lmm;DBSLMM-auto;PRScs;SBLUP
PD05525	Body mass index in females > 50 years old	EFO:0004340	body mass index	105175			EUR	Winkler TW	26426971	2015	2361258	465	0.1432		females;> 50 years old	CT;SCT;LDpred2-sp;LDpred2-nosp;LDpred2-inf;LDpred2-auto;DBSLMM;DBSLMM-lmm;DBSLMM-auto;PRScs;SBLUP
PD05526	Body mass index in females <= 50 years old	EFO:0004340	body mass index	69528			EUR	Winkler TW	26426971	2015	2363366	563	0.1764		females;<= 50 years old	CT;SCT;LDpred2-sp;LDpred2-nosp;LDpred2-inf;LDpred2-auto;DBSLMM;DBSLMM-lmm;DBSLMM-auto;PRScs;SBLUP
PD05527	Body mass index in females	EFO:0004340	body mass index	171977			EUR	Locke AE	25673413	2015	2431876	1113	0.1215		females	CT;SCT;LDpred2-sp;LDpred2-nosp;LDpred2-inf;LDpred2-auto;DBSLMM;DBSLMM-lmm;DBSLMM-auto;PRScs;SBLUP
PD05528	Body mass index in physically inactive indivdiuals	EFO:0005935	overweight body mass index status	42066			EUR	Graff M	28448500	2017	2561795	172	0.1284		physically inactive indivdiuals	CT;SCT;LDpred2-sp;LDpred2-nosp;LDpred2-inf;LDpred2-auto;DBSLMM;DBSLMM-lmm;DBSLMM-auto;PRScs;SBLUP
PD05529	Body mass index in males	EFO:0005935	overweight body mass index status	60586			EUR	Randall JC	23754948	2013	2611294	351	0.1447		males	CT;SCT;LDpred2-sp;LDpred2-nosp;LDpred2-inf;LDpred2-auto;DBSLMM;DBSLMM-lmm;DBSLMM-auto;PRScs;SBLUP
PD05530	Body mass index in males > 50 years old	EFO:0004340	body mass index	92442			EUR	Winkler TW	26426971	2015	2361685	455	0.1274		males;> 50 years old	CT;SCT;LDpred2-sp;LDpred2-nosp;LDpred2-inf;LDpred2-auto;DBSLMM;DBSLMM-lmm;DBSLMM-auto;PRScs;SBLUP
PD05531	Body mass index	EFO:0004340	body mass index	339224			EUR	Locke AE	25673413	2015	2480452	2004	0.0931			CT;SCT;LDpred2-sp;LDpred2-nosp;LDpred2-inf;LDpred2-auto;DBSLMM;DBSLMM-lmm;DBSLMM-auto;PRScs;SBLUP
PD05532	Body mass index in males <= 50 years old	EFO:0004340	body mass index	50131			EUR	Winkler TW	26426971	2015	2364192	270	0.1576		males;<= 50 years old	CT;SCT;LDpred2-sp;LDpred2-nosp;LDpred2-inf;LDpred2-auto;DBSLMM;DBSLMM-lmm;DBSLMM-auto;PRScs;SBLUP
PD05533	Height	EFO:0004339	body height	133723			EUR	Randall JC	23754948	2013	2622447	6282	0.2234			CT;SCT;LDpred2-sp;LDpred2-nosp;LDpred2-inf;LDpred2-auto;DBSLMM;DBSLMM-lmm;DBSLMM-auto;PRScs;SBLUP
PD05534	Height	EFO:0004339	body height	253280			EUR	Wood AR	25282103	2014	2485179	26250	0.3128			CT;SCT;LDpred2-sp;LDpred2-nosp;LDpred2-inf;DBSLMM;DBSLMM-lmm;DBSLMM-auto;PRScs;SBLUP
PD05535	Height in females	EFO:0004339	body height	73137			EUR	Randall JC	23754948	2013	2611829	2095	0.2336		females	CT;SCT;LDpred2-sp;LDpred2-nosp;LDpred2-inf;LDpred2-auto;DBSLMM;DBSLMM-lmm;DBSLMM-auto;PRScs;SBLUP
PD05536	Height in males	EFO:0004339	body height	60586			EUR	Randall JC	23754948	2013	2615543	1304	0.2361		males	CT;SCT;LDpred2-sp;LDpred2-nosp;LDpred2-inf;LDpred2-auto;DBSLMM;DBSLMM-lmm;DBSLMM-auto;PRScs;SBLUP
PD05537	Hip circumference adjusted for BMI	EFO:0008039	BMI-adjusted hip circumference	225491			EUR	Shungin D	25673412	2015	2446081	1903	0.0837	BMI		CT;SCT;LDpred2-sp;LDpred2-nosp;LDpred2-inf;LDpred2-auto;DBSLMM;DBSLMM-lmm;DBSLMM-auto;PRScs;SBLUP
PD05538	Obesity class 1	EFO:0001073	obesity	98697	32858	65839	EUR	Berndt SI	23563607	2013	2338944	556	0.1646			CT;SCT;LDpred2-sp;LDpred2-nosp;LDpred2-inf;LDpred2-auto;DBSLMM;DBSLMM-lmm;DBSLMM-auto;PRScs;SBLUP
PD05539	Obesity class 2	EFO:0001073	obesity	72546	9889	62657	EUR	Berndt SI	23563607	2013	2288974	325	0.1498			CT;SCT;LDpred2-sp;LDpred2-nosp;LDpred2-inf;LDpred2-auto;DBSLMM;DBSLMM-lmm;DBSLMM-auto;PRScs;SBLUP
PD05540	Obesity class 3	EFO:0001073	obesity	50364	2896	47468	EUR	Berndt SI	23563607	2013	2210683	55	0.0962			CT;SCT;LDpred2-sp;LDpred2-nosp;LDpred2-inf;LDpred2-auto;DBSLMM;DBSLMM-lmm;DBSLMM-auto;PRScs;SBLUP
PD05541	Waist circumference in physically active indivdiuals	EFO:0004342	waist circumference	128628			EUR	Graff M	28448500	2017	2573302	457	0.0895		physically active indivdiuals	CT;SCT;LDpred2-sp;LDpred2-nosp;LDpred2-inf;LDpred2-auto;DBSLMM;DBSLMM-lmm;DBSLMM-auto;PRScs;SBLUP
PD05542	Waist circumference adjusted for physical activity	EFO:0007789	BMI-adjusted waist circumference	168035			EUR	Graff M	28448500	2017	2577443	691	0.0818	physical activity		CT;SCT;LDpred2-sp;LDpred2-nosp;LDpred2-inf;LDpred2-auto;DBSLMM;DBSLMM-lmm;DBSLMM-auto;PRScs;SBLUP
PD05543	Waist circumference in physically inactive indivdiuals	EFO:0004342	waist circumference	39262			EUR	Graff M	28448500	2017	2562441	2	0.0848		physically inactive indivdiuals	CT;SCT;LDpred2-sp;LDpred2-nosp;LDpred2-inf;LDpred2-auto;DBSLMM;DBSLMM-lmm;DBSLMM-auto;PRScs;SBLUP
PD05544	Waist circumference adjusted for BMI	EFO:0007789	BMI-adjusted waist circumference	245749			EUR	Shungin D	25673412	2015	2447080	886	0.0612	BMI		CT;SCT;LDpred2-sp;LDpred2-nosp;LDpred2-inf;LDpred2-auto;DBSLMM;DBSLMM-lmm;DBSLMM-auto;PRScs;SBLUP
PD05545	Waist circumference	EFO:0004342	waist circumference	81423			EUR	Randall JC	23754948	2013	2537042	381	0.1428			CT;SCT;LDpred2-sp;LDpred2-nosp;LDpred2-inf;LDpred2-auto;DBSLMM;DBSLMM-lmm;DBSLMM-auto;PRScs;SBLUP
PD05546	Waist circumference in females	EFO:0004342	waist circumference	45192			EUR	Randall JC	23754948	2013	2610509	84	0.1567		females	CT;SCT;LDpred2-sp;LDpred2-nosp;LDpred2-inf;LDpred2-auto;DBSLMM;DBSLMM-lmm;DBSLMM-auto;PRScs;SBLUP
PD05547	Waist circumference in males	EFO:0004342	waist circumference	36231			EUR	Randall JC	23754948	2013	2532364	95	0.142		males	CT;SCT;LDpred2-sp;LDpred2-nosp;LDpred2-inf;LDpred2-auto;DBSLMM;DBSLMM-lmm;DBSLMM-auto;PRScs;SBLUP
PD05548	Weight	EFO:0004338	body weight	133723			EUR	Randall JC	23754948	2013	2621225	1586	0.1599			CT;SCT;LDpred2-sp;LDpred2-nosp;LDpred2-inf;LDpred2-auto;DBSLMM;DBSLMM-lmm;DBSLMM-auto;PRScs;SBLUP
PD05549	Weight in females	EFO:0004338	body weight	73137			EUR	Randall JC	23754948	2013	2612486	287	0.1634		females	CT;SCT;LDpred2-sp;LDpred2-nosp;LDpred2-inf;LDpred2-auto;DBSLMM;DBSLMM-lmm;DBSLMM-auto;PRScs;SBLUP
PD05550	Weight in males	EFO:0004338	body weight	60586			EUR	Randall JC	23754948	2013	2615981	395	0.1708		males	CT;SCT;LDpred2-sp;LDpred2-nosp;LDpred2-inf;LDpred2-auto;DBSLMM;DBSLMM-lmm;DBSLMM-auto;PRScs;SBLUP
PD05551	Waist hip ratio in physically active indivdiuals	EFO:0004343	waist-hip ratio	115224			EUR	Graff M	28448500	2017	2573669	485	0.0631		physically active indivdiuals	CT;SCT;LDpred2-sp;LDpred2-nosp;LDpred2-inf;LDpred2-auto;DBSLMM;DBSLMM-lmm;DBSLMM-auto;PRScs;SBLUP
PD05552	Waist hip ratio adjusted for BMI in females > 50 years old	EFO:0007788	BMI-adjusted waist-hip ratio	72087			EUR	Winkler TW	26426971	2015	2323750	393	0.0844	BMI	females;> 50 years old	CT;SCT;LDpred2-sp;LDpred2-nosp;LDpred2-inf;LDpred2-auto;DBSLMM;DBSLMM-lmm;DBSLMM-auto;PRScs;SBLUP
PD05553	Waist hip ratio adjusted for BMI in females <= 50 years old	EFO:0007788	BMI-adjusted waist-hip ratio	50344			EUR	Winkler TW	26426971	2015	2325427	233	0.0746	BMI	females;<= 50 years old	CT;SCT;LDpred2-sp;LDpred2-nosp;LDpred2-inf;LDpred2-auto;DBSLMM;DBSLMM-lmm;DBSLMM-auto;PRScs;SBLUP
PD05554	Waist hip ratio adjusted for BMI in males > 50 years old	EFO:0007788	BMI-adjusted waist-hip ratio	57810			EUR	Winkler TW	26426971	2015	2325055	16	0.0686	BMI	males;> 50 years old	CT;SCT;LDpred2-sp;LDpred2-nosp;LDpred2-inf;LDpred2-auto;DBSLMM;DBSLMM-lmm;DBSLMM-auto;PRScs;SBLUP
PD05555	Waist hip ratio adjusted for BMI	EFO:0007788	BMI-adjusted waist-hip ratio	224456			EUR	Shungin D	25673412	2015	2446280	683	0.0523	BMI		CT;SCT;LDpred2-sp;LDpred2-nosp;LDpred2-inf;LDpred2-auto;DBSLMM;DBSLMM-lmm;DBSLMM-auto;PRScs;SBLUP
PD05556	Waist hip ratio adjusted for BMI in males <=50 years old	EFO:0007788	BMI-adjusted waist-hip ratio	36412			EUR	Winkler TW	26426971	2015	2325790	28	0.0892	BMI	males;<=50 years old	CT;SCT;LDpred2-sp;LDpred2-nosp;LDpred2-inf;LDpred2-auto;DBSLMM;DBSLMM-lmm;DBSLMM-auto;PRScs;SBLUP
PD05557	Waist hip ratio adjusted for physical activity	EFO:0007788	BMI-adjusted waist-hip ratio	150714			EUR	Graff M	28448500	2017	2575705	658	0.0632	physical activity		CT;SCT;LDpred2-sp;LDpred2-nosp;LDpred2-inf;LDpred2-auto;DBSLMM;DBSLMM-lmm;DBSLMM-auto;PRScs;SBLUP
PD05558	Waist hip ratio	EFO:0004343	waist-hip ratio	77598			EUR	Randall JC	23754948	2013	2619488	139	0.088			CT;SCT;LDpred2-sp;LDpred2-nosp;LDpred2-inf;LDpred2-auto;DBSLMM;DBSLMM-lmm;DBSLMM-auto;PRScs;SBLUP
PD05559	Waist hip ratio in females	EFO:0004343	waist-hip ratio	42969			EUR	Randall JC	23754948	2013	2610419	222	0.0952		females	CT;SCT;LDpred2-sp;LDpred2-nosp;LDpred2-inf;LDpred2-auto;DBSLMM;DBSLMM-lmm;DBSLMM-auto;PRScs;SBLUP
PD05560	Waist hip ratio in physically inactive indivdiuals	EFO:0004343	waist-hip ratio	35344			EUR	Graff M	28448500	2017	2563237	0	0.0734		physically inactive indivdiuals	CT;SCT;LDpred2-sp;LDpred2-nosp;LDpred2-inf;LDpred2-auto;DBSLMM;DBSLMM-lmm;DBSLMM-auto;PRScs;SBLUP
PD05561	Waist hip ratio in males	EFO:0004343	waist-hip ratio	34629			EUR	Randall JC	23754948	2013	2614405	45	0.109		males	CT;SCT;LDpred2-sp;LDpred2-nosp;LDpred2-inf;LDpred2-auto;DBSLMM;DBSLMM-lmm;DBSLMM-auto;PRScs;SBLUP
PD05562	Waist hip ratio in males	EFO:0004343	waist-hip ratio	100032			EUR	Shungin D	25673412	2015	2171078	95	0.0687		males	CT;SCT;LDpred2-sp;LDpred2-nosp;LDpred2-inf;LDpred2-auto;DBSLMM;DBSLMM-lmm;DBSLMM-auto;PRScs;SBLUP
PD05563	HDL cholesterol	EFO:0007805	HDL cholesterol change measurement	99900			EUR	Teslovich TM	20686565	2010	2584981	2163	0.1198			CT;SCT;LDpred2-sp;LDpred2-nosp;LDpred2-inf;LDpred2-auto;DBSLMM;DBSLMM-lmm;DBSLMM-auto;PRScs;SBLUP
PD05564	Total cholesterol	EFO:0007806	total cholesterol change measurement	187365			EUR	Willer CJ	24097068	2013	2409516	4055	0.0963			CT;SCT;LDpred2-sp;LDpred2-nosp;LDpred2-inf;LDpred2-auto;DBSLMM;DBSLMM-lmm;DBSLMM-auto;PRScs;SBLUP
PD05565	Total cholesterol	EFO:0007806	total cholesterol change measurement	100184			EUR	Teslovich TM	20686565	2010	2585039	2541	0.1284			CT;SCT;LDpred2-sp;LDpred2-nosp;LDpred2-inf;LDpred2-auto;DBSLMM;DBSLMM-lmm;DBSLMM-auto;PRScs;SBLUP
PD05566	Triglycerides	CHEBI:17855	triglyceride	177861			EUR	Willer CJ	24097068	2013	2402598	3153	0.0964			CT;SCT;LDpred2-sp;LDpred2-nosp;LDpred2-inf;LDpred2-auto;DBSLMM;DBSLMM-lmm;DBSLMM-auto;PRScs;SBLUP
PD05567	Triglycerides	CHEBI:17855	triglyceride	96598			EUR	Teslovich TM	20686565	2010	2585093	1775	0.1138			CT;SCT;LDpred2-sp;LDpred2-nosp;LDpred2-inf;LDpred2-auto;DBSLMM;DBSLMM-lmm;DBSLMM-auto;PRScs;SBLUP
PD05568	Gout	EFO:0004274	gout	69374	2115	67259	EUR	KotTGen A	23263486	2013	2468835	281	NA			CT;SCT;LDpred2-sp;LDpred2-nosp;LDpred2-inf;LDpred2-auto;PRScs
PD05569	Primary sclerosing cholangitis	EFO:0004268	sclerosing cholangitis	14890	2871	12019	EUR	Ji SG	27992413	2017	7663324	17917	0.3011			CT;SCT;LDpred2-sp;LDpred2-nosp;LDpred2-inf;LDpred2-auto;DBSLMM;DBSLMM-lmm;DBSLMM-auto;PRScs;SBLUP
PD05570	Cardioembolic ischemic stroke	EFO:1001976	cardioembolic stroke	58505	2365	56140	EUR	International Stroke Genetics Consortium	23041239	2012	2395977	52	0.0058			CT;SCT;LDpred2-sp;LDpred2-nosp;LDpred2-inf;LDpred2-auto;DBSLMM;DBSLMM-lmm;DBSLMM-auto;PRScs;SBLUP
PD05571	Cardioembolic ischemic stroke	EFO:1001976	cardioembolic stroke	19567	1859	17708	EUR	NINDS Stroke Genetics Network (SiGN)	26935894	2016	8555607	41	0.0276			CT;SCT;LDpred2-sp;LDpred2-nosp;LDpred2-inf;LDpred2-auto;DBSLMM;DBSLMM-lmm;DBSLMM-auto;PRScs;SBLUP
PD05572	Deep intracerebral hemorrhage stroke	EFO:0005669	intracerebral hemorrhage	2362	881	1481	EUR	International Stroke Genetics Consortium	24656865	2014	5256885	10	0.4941			CT;SCT;LDpred2-sp;LDpred2-nosp;LDpred2-inf;LDpred2-auto;DBSLMM;DBSLMM-lmm;DBSLMM-auto;PRScs;SBLUP
PD05573	Serous boarderline ovarian cancer	EFO:0002917	ovarian serous adenocarcinoma	42895	1954	40941	EUR	Phelan M	28346442	2017	11226206	127	0.0089			CT;SCT;LDpred2-sp;LDpred2-nosp;LDpred2-inf;LDpred2-auto;DBSLMM;DBSLMM-lmm;DBSLMM-auto;PRScs;SBLUP
PD05574	Clear cell ovarian cancer	MONDO:0000548	ovarian clear cell cancer	42307	1366	40941	EUR	Phelan M	28346442	2017	11225662	5	0.0193			CT;SCT;LDpred2-sp;LDpred2-nosp;LDpred2-inf;LDpred2-auto;DBSLMM;DBSLMM-lmm;DBSLMM-auto;PRScs;SBLUP
PD05575	Epithelial ovarian cancer	EFO:0001075	ovarian carcinoma	43705	2764	40941	EUR	Phelan M	28346442	2017	11225542	1	0.0249			CT;SCT;LDpred2-sp;LDpred2-nosp;LDpred2-inf;LDpred2-auto;DBSLMM;DBSLMM-lmm;DBSLMM-auto;PRScs;SBLUP
PD05576	High grade serous ovarian cancer	EFO:1001958	high grade ovarian serous adenocarcinoma	53978	13037	40941	EUR	Phelan M	28346442	2017	11227651	5409	0.0627			CT;SCT;LDpred2-sp;LDpred2-nosp;LDpred2-inf;LDpred2-auto;DBSLMM;DBSLMM-lmm;DBSLMM-auto;PRScs;SBLUP
PD05577	Invasive ovarian cancer	MONDO:0000548	ovarian clear cell cancer	63347	22406	40941	EUR	Phelan M	28346442	2017	11227803	5140	0.0529			CT;SCT;LDpred2-sp;LDpred2-nosp;LDpred2-inf;LDpred2-auto;DBSLMM;DBSLMM-lmm;DBSLMM-auto;PRScs;SBLUP
PD05578	Low grade and borderline serous ovarian cancer	EFO:1000139	Borderline Ovarian Serous Tumor	43907	2966	40941	EUR	Phelan M	28346442	2017	11227130	186	0.0161			CT;SCT;LDpred2-sp;LDpred2-nosp;LDpred2-inf;LDpred2-auto;DBSLMM;DBSLMM-lmm;DBSLMM-auto;PRScs;SBLUP
PD05579	Low grade serous ovarian cancer	EFO:1000139	Borderline Ovarian Serous Tumor	41953	1012	40941	EUR	Phelan M	28346442	2017	11224630	0	NA			CT;SCT;LDpred2-sp;LDpred2-nosp;LDpred2-inf;LDpred2-auto;PRScs
PD05580	Mucinous ovarian cancer	MONDO:0024282	mucinous ovarian cancer	42090	1149	40941	EUR	Phelan M	28346442	2017	11227586	212	0.0342			CT;SCT;LDpred2-sp;LDpred2-nosp;LDpred2-inf;LDpred2-auto;DBSLMM;DBSLMM-lmm;DBSLMM-auto;PRScs;SBLUP
PD05581	Serous invasive ovarian cancer	EFO:1000427	Ovarian Serous Adenocarcinofibroma	54990	14049	40941	EUR	Phelan M	28346442	2017	11227848	5442	0.0624			CT;SCT;LDpred2-sp;LDpred2-nosp;LDpred2-inf;LDpred2-auto;DBSLMM;DBSLMM-lmm;DBSLMM-auto;PRScs;SBLUP
PD05582	Type 2 diabetes	EFO:0004997	type 2 diabetes nephropathy	2931	1464	1467	EUR	Saxena R	17463246	2007	373877	0	0.633			CT;SCT;LDpred2-sp;LDpred2-nosp;LDpred2-inf;LDpred2-auto;DBSLMM;DBSLMM-lmm;DBSLMM-auto;PRScs;SBLUP
PD05583	Asthma	MONDO:0004979	asthma	127669	19954	107715	EUR	Demenais F	29273806	2018	1980764	902	0.0543			CT;SCT;LDpred2-sp;LDpred2-nosp;LDpred2-inf;LDpred2-auto;DBSLMM;DBSLMM-lmm;DBSLMM-auto;PRScs;SBLUP
PD05584	Amyotrophic lateral sclerosis	MONDO:0004976	amyotrophic lateral sclerosis	36052	12577	23475	EUR	van Rheenen W	27455348	2017	7248319	148	0.0389			CT;SCT;LDpred2-sp;LDpred2-nosp;LDpred2-inf;LDpred2-auto;DBSLMM;DBSLMM-lmm;DBSLMM-auto;PRScs;SBLUP
PD05585	Amyotrophic lateral sclerosis	MONDO:0004976	amyotrophic lateral sclerosis	36052	12577	23475	EUR	van Rheenen W	27455348	2017	8152735	120	0.0462			CT;SCT;LDpred2-sp;LDpred2-nosp;LDpred2-inf;LDpred2-auto;DBSLMM;DBSLMM-lmm;DBSLMM-auto;PRScs;SBLUP

## Sheet: Table S3
Supplementary Table S3. Prevalence of binary traits in Non-UKBB cohort for three ancestries
PDID	Reported Trait	EUR Prev. (case:control)	AFR Prev. (case:control)	EAS Prev. (case:control)
PD05386	Ulcerative colitis	0.78% (2030:258818)	0.47% (30:6412)	0.60% (21:3517)
PD05387	Multiple sclerosis	0.19% (487:260361)	0.09% (6:6436)	0% (0:3538)
PD05388	Systemic lupus erythematosus	0.03% (86:260762)	0.20% (13:6429)	0.08% (3:3535)
PD05389	Biliary atresia	0.01% (30:260818)	0.02% (1:6441)	0% (0:3538)
PD05390	Primary biliary cirrhosis	0.03% (77:260771)	0% (0:6442)	0.06% (2:3536)
PD05391	Ankylosing spondylitis	0.05% (124:260724)	0.02% (1:6441)	0% (0:3538)
PD05392	Celiac disease	18.98% (41616:219232)	19.21% (1038:5404)	16.31% (496:3042)
PD05393	Rheumatoid arthritis	0.52% (1340:259508)	0.37% (24:6418)	0.23% (8:3530)
PD05394	Narcolepsy	0.02% (52:260796)	0% (0:6442)	0.03% (1:3537)
PD05399	Bipolar disorder	0.14% (365:260483)	0.23% (15:6427)	0.08% (3:3535)
PD05400	Vitiligo	0% (3:260845)	0.02% (1:6441)	0.03% (1:3537)
PD05401	Alzheimer's disease stage 1 and 2	0.08% (198:260650)	0.05% (3:6439)	0.03% (1:3537)
PD05402	Alzheimer's disease stage 1	0.08% (198:260650)	0.05% (3:6439)	0.03% (1:3537)
PD05403	Sciatica	0.43% (1113:259735)	0.61% (39:6403)	0.23% (8:3530)
PD05404	Cervical cancer	0.07% (179:260669)	0.03% (2:6440)	0.08% (3:3535)
PD05405	Crohn's disease	0.38% (976:259872)	0.23% (15:6427)	0.17% (6:3532)
PD05406	Inflammatory bowel disease	4.46% (11144:249704)	2.89% (181:6261)	3.12% (107:3431)
PD05407	Ulcerative colitis	0.78% (2030:258818)	0.47% (30:6412)	0.60% (21:3517)
PD05408	Breast cancer	3.50% (8813:252035)	1.99% (126:6316)	2.31% (80:3458)
PD05409	Type 2 diabetes	0.38% (979:259869)	1.75% (111:6331)	0.45% (16:3522)
PD05410	Type 2 diabetes	0.38% (979:259869)	1.75% (111:6331)	0.45% (16:3522)
PD05411	Amyotrophic lateral sclerosis	0.07% (193:260655)	0.02% (1:6441)	0.08% (3:3535)
PD05420	Sarcoidosis (lofgren's syndrome)	0.07% (171:260677)	0.36% (23:6419)	0.06% (2:3536)
PD05421	Multiple sclerosis	0.19% (487:260361)	0.09% (6:6436)	0% (0:3538)
PD05422	Rheumatoid arthritis	0.52% (1340:259508)	0.37% (24:6418)	0.23% (8:3530)
PD05424	Childhood steroid-sensitive nephrotic syndrome	0.02% (52:260796)	0.05% (3:6439)	0% (0:3538)
PD05425	latent autoimmune diabetes in adults	0.01% (30:260818)	0.06% (4:6438)	0% (0:3538)
PD05426	late-onset Alzheimers disease	0.01% (17:260831)	0% (0:6442)	0% (0:3538)
PD05427	Alzheimer's disease	0.08% (198:260650)	0.05% (3:6439)	0.03% (1:3537)
PD05428	Alzheimer's disease	0.08% (198:260650)	0.05% (3:6439)	0.03% (1:3537)
PD05436	Eosinophilic granulomatosis with polyangiitis	0.01% (31:260817)	0% (0:6442)	0% (0:3538)
PD05437	COVID-19 (RELEASE 5)	0.44% (1143:259705)	1.58% (100:6342)	0.80% (28:3510)
PD05438	COVID-19 (RELEASE 5)	0.44% (1143:259705)	1.58% (100:6342)	0.80% (28:3510)
PD05439	COVID-19 (very severe respiratory confirmed vs population) RELEASE 5	0.44% (1143:259705)	1.58% (100:6342)	0.80% (28:3510)
PD05440	COVID-19 (very severe respiratory confirmed vs population) RELEASE 5	0.44% (1143:259705)	1.58% (100:6342)	0.80% (28:3510)
PD05441	COVID-19 (hospitalized vs not hospitalized) RELEASE 5	0.44% (1143:259705)	1.58% (100:6342)	0.80% (28:3510)
PD05442	COVID-19 (hospitalized vs population) RELEASE 5	0.44% (1143:259705)	1.58% (100:6342)	0.80% (28:3510)
PD05443	COVID-19 (hospitalized vs population) RELEASE 5	0.44% (1143:259705)	1.58% (100:6342)	0.80% (28:3510)
PD05444	COVID-19 (predicted covid from self-reported symptoms vs predicted or self-reported non-covid) RELEASE 4	0.44% (1143:259705)	1.58% (100:6342)	0.80% (28:3510)
PD05445	COVID-19 (hospitalized vs population) RELEASE 4	0.44% (1143:259705)	1.58% (100:6342)	0.80% (28:3510)
PD05446	COVID-19 (RELEASE 4)	0.44% (1143:259705)	1.58% (100:6342)	0.80% (28:3510)
PD05452	idiopathic pulmonary fibrosis	0.15% (402:260446)	0.16% (10:6432)	0.11% (4:3534)
PD05453	Addison's disease	0.04% (93:260755)	0% (0:6442)	0% (0:3538)
PD05454	type i diabetes mellitus	0.19% (492:260356)	0.45% (29:6413)	0.14% (5:3533)
PD05455	Vitiligo	0% (3:260845)	0.02% (1:6441)	0.03% (1:3537)
PD05456	Psoriasis	0.17% (448:260400)	0.11% (7:6435)	0.14% (5:3533)
PD05457	Hirschsprung disease	0% (1:260847)	0% (0:6442)	0% (0:3538)
PD05458	Coronary artery disease in type 1 diabetes	8.26% (19896:240952)	4.80% (295:6147)	8.33% (272:3266)
PD05459	Diabetic kidney disease in diabetes (ESRD vs. no ESRD)	0.01% (28:260820)	0.03% (2:6440)	0% (0:3538)
PD05460	Chronic kidney disease in type 2 diabetes	0.26% (682:260166)	0.86% (55:6387)	0.43% (15:3523)
PD05461	End-stage renal disease in type 2 diabetes	0.01% (23:260825)	0.03% (2:6440)	0% (0:3538)
PD05462	Prostate cancer	2.25% (5750:255098)	3.22% (201:6241)	0.94% (33:3505)
PD05463	Childhood absence epilepsy	0.01% (25:260823)	0.03% (2:6440)	0% (0:3538)
PD05464	Focal epilepsy (with hippocampal sclerosis)	0.03% (74:260774)	0.02% (1:6441)	0.03% (1:3537)
PD05465	Polycystic ovary syndrome	0.01% (26:260822)	0.03% (2:6440)	0.03% (1:3537)
PD05466	Renal cell carcinoma	1.19% (3067:257781)	0.39% (25:6417)	0.40% (14:3524)
PD05467	Renal cell carcinoma	1.19% (3067:257781)	0.39% (25:6417)	0.40% (14:3524)
PD05468	Alzheimer's disease	0.08% (198:260650)	0.05% (3:6439)	0.03% (1:3537)
PD05469	Alzheimer's disease	0.08% (198:260650)	0.05% (3:6439)	0.03% (1:3537)
PD05470	Eosinophilic granulomatosis with polyangiitis	0.01% (31:260817)	0% (0:6442)	0% (0:3538)
PD05471	Nonalcoholic fatty liver disease	0.11% (285:260563)	0.09% (6:6436)	0.17% (6:3532)
PD05472	COVID-19 (RELEASE 4)	0.44% (1143:259705)	1.58% (100:6342)	0.80% (28:3510)
PD05473	COVID-19 (hospitalized vs population) RELEASE 4	0.44% (1143:259705)	1.58% (100:6342)	0.80% (28:3510)
PD05474	COVID-19 (predicted covid from self-reported symptoms vs predicted or self-reported non-covid) RELEASE 4	0.44% (1143:259705)	1.58% (100:6342)	0.80% (28:3510)
PD05475	COVID-19 (RELEASE 5)	0.44% (1143:259705)	1.58% (100:6342)	0.80% (28:3510)
PD05476	COVID-19 (RELEASE 5)	0.44% (1143:259705)	1.58% (100:6342)	0.80% (28:3510)
PD05477	COVID-19 (very severe respiratory confirmed vs population) RELEASE 5	0.44% (1143:259705)	1.58% (100:6342)	0.80% (28:3510)
PD05478	COVID-19 (very severe respiratory confirmed vs population) RELEASE 5	0.44% (1143:259705)	1.58% (100:6342)	0.80% (28:3510)
PD05479	COVID-19 (hospitalized vs not hospitalized) RELEASE 5	0.44% (1143:259705)	1.58% (100:6342)	0.80% (28:3510)
PD05480	COVID-19 (hospitalized vs population) RELEASE 5	0.44% (1143:259705)	1.58% (100:6342)	0.80% (28:3510)
PD05481	COVID-19 (hospitalized vs population) RELEASE 5	0.44% (1143:259705)	1.58% (100:6342)	0.80% (28:3510)
PD05482	Arthritis (juvenile idiopathic)	0% (7:260841)	0% (0:6442)	0% (0:3538)
PD05483	Addison's disease	0.04% (93:260755)	0% (0:6442)	0% (0:3538)
PD05484	Dementia with Lewy bodies	0.02% (64:260784)	0.03% (2:6440)	0% (0:3538)
PD05485	Lacunar stroke	0.11% (287:260561)	0.11% (7:6435)	0.11% (4:3534)
PD05486	Type 1 diabetes	0.19% (492:260356)	0.45% (29:6413)	0.14% (5:3533)
PD05487	Coronary artery disease / myocardial infarction	2.86% (7243:253605)	1.32% (84:6358)	2.17% (75:3463)
PD05488	Neuroticism	0.43% (1122:259726)	0.50% (32:6410)	0.26% (9:3529)
PD05489	Type 2 diabetes	0.38% (979:259869)	1.75% (111:6331)	0.45% (16:3522)
PD05490	Bipolar disorder	0.14% (365:260483)	0.23% (15:6427)	0.08% (3:3535)
PD05491	Major depressive disorder	0.13% (343:260505)	0.14% (9:6433)	0.11% (4:3534)
PD05492	Schizophrenia	0.07% (194:260654)	0.51% (33:6409)	0.03% (1:3537)
PD05493	Bipolar disorder	0.14% (365:260483)	0.23% (15:6427)	0.08% (3:3535)
PD05494	Major depressive disorder	0.13% (343:260505)	0.14% (9:6433)	0.11% (4:3534)
PD05495	Anorexia nervosa	0.01% (15:260833)	0% (0:6442)	0% (0:3538)
PD05501	Schizophrenia	0.07% (194:260654)	0.51% (33:6409)	0.03% (1:3537)
PD05502	Schizophrenia	0.07% (194:260654)	0.51% (33:6409)	0.03% (1:3537)
PD05503	Anorexia nervosa	0.01% (15:260833)	0% (0:6442)	0% (0:3538)
PD05504	Type 2 Diabetes	0.38% (979:259869)	1.75% (111:6331)	0.45% (16:3522)
PD05505	Type 2 Diabetes (adjusted for BMI)	0.38% (979:259869)	1.75% (111:6331)	0.45% (16:3522)
PD05506	Schizophrenia	0.07% (194:260654)	0.51% (33:6409)	0.03% (1:3537)
PD05507	Schizophrenia	0.07% (194:260654)	0.51% (33:6409)	0.03% (1:3537)
PD05508	Bipolar disorder	0.14% (365:260483)	0.23% (15:6427)	0.08% (3:3535)
PD05509	Schizophrenia/Bipolar disorder	0.01% (22:260826)	0.05% (3:6439)	0.03% (1:3537)
PD05510	Insomnia	0.02% (52:260796)	0.05% (3:6439)	0% (0:3538)
PD05511	Hip or knee osteoarthritis	9.46% (22553:238295)	5.35% (327:6115)	3.72% (127:3411)
PD05512	Hip osteoarthritis	4.42% (11048:249800)	1.18% (75:6367)	1.06% (37:3501)
PD05513	IgA deficiency	0% (6:260842)	0% (0:6442)	0% (0:3538)
PD05514	Coronary artery disease	8.26% (19896:240952)	4.80% (295:6147)	8.33% (272:3266)
PD05515	Coronary artery disease	8.26% (19896:240952)	4.80% (295:6147)	8.33% (272:3266)
PD05516	Myocardial infarction	2.86% (7243:253605)	1.32% (84:6358)	2.17% (75:3463)
PD05517	Chronic kidney disease	0.26% (682:260166)	0.86% (55:6387)	0.43% (15:3523)
PD05518	Major depressive disorder	0.13% (343:260505)	0.14% (9:6433)	0.11% (4:3534)
PD05519	Asthma	0.69% (1800:259048)	1.04% (66:6376)	0.74% (26:3512)
PD05538	Obesity class 1	0.18% (467:260381)	0.64% (41:6401)	0.20% (7:3531)
PD05539	Obesity class 2	0.18% (467:260381)	0.64% (41:6401)	0.20% (7:3531)
PD05540	Obesity class 3	0.18% (467:260381)	0.64% (41:6401)	0.20% (7:3531)
PD05568	Gout	0.17% (451:260397)	0.25% (16:6426)	0.14% (5:3533)
PD05569	Primary sclerosing cholangitis	0.16% (406:260442)	0.09% (6:6436)	0.06% (2:3536)
PD05570	Cardioembolic ischemic stroke	0.07% (186:260662)	0.12% (8:6434)	0.11% (4:3534)
PD05571	Cardioembolic ischemic stroke	0.07% (186:260662)	0.12% (8:6434)	0.11% (4:3534)
PD05572	Deep intracerebral hemorrhage stroke	0.68% (1759:259089)	0.81% (52:6390)	0.57% (20:3518)
PD05573	Serous boarderline ovarian cancer	0.04% (106:260742)	0.03% (2:6440)	0.08% (3:3535)
PD05574	Clear cell ovarian cancer	0.33% (848:260000)	0.22% (14:6428)	0.23% (8:3530)
PD05575	Epithelial ovarian cancer	0.33% (848:260000)	0.22% (14:6428)	0.23% (8:3530)
PD05576	High grade serous ovarian cancer	0.33% (848:260000)	0.22% (14:6428)	0.23% (8:3530)
PD05577	Invasive ovarian cancer	0.33% (848:260000)	0.22% (14:6428)	0.23% (8:3530)
PD05578	Low grade and borderline serous ovarian cancer	0.04% (106:260742)	0.03% (2:6440)	0.08% (3:3535)
PD05579	Low grade serous ovarian cancer	0.33% (848:260000)	0.22% (14:6428)	0.23% (8:3530)
PD05580	Mucinous ovarian cancer	0.33% (848:260000)	0.22% (14:6428)	0.23% (8:3530)
PD05581	Serous invasive ovarian cancer	0.33% (848:260000)	0.22% (14:6428)	0.23% (8:3530)
PD05582	Type 2 diabetes	0.38% (979:259869)	1.75% (111:6331)	0.45% (16:3522)
PD05583	Asthma	0.69% (1800:259048)	1.04% (66:6376)	0.74% (26:3512)
PD05584	Amyotrophic lateral sclerosis	0.07% (193:260655)	0.02% (1:6441)	0.08% (3:3535)
PD05585	Amyotrophic lateral sclerosis	0.07% (193:260655)	0.02% (1:6441)	0.08% (3:3535)

## Sheet: Table S4
Supplementary Table S4. Summary for top significant SNPs across PGS methods
CHR	BP	rsID	EA	NEA	BETA	SE	P	DBSLMM	DBSLMM-auto	DBSLMM-lmm	LDpred2-auto	LDpred2-inf	LDpred2-nosp	LDpred2-sp	PRS-CS	SBLUP	CT	SCT
chr19	45422946	rs4420638	G	A	0.982	0.0293	3.22e-246	0.307	0.307	NA	0	0.0343	0.00133	0.00113	0.0845	0.00235	0.982	-0.0113
chr19	45395619	rs2075650	G	A	0.962	0.0318	1.3e-200	0.000263	0.000329	NA	0	0.0327	0.00126	0.00106	0.0587	0.00229	NA	0.0369
chr19	45396219	rs157582	T	C	0.794	0.0269	2.04e-191	0.000242	0.000302	NA	0	0.0274	0.00105	0.0009	0.0629	0.0019	NA	0.026
chr19	45395266	rs157580	G	A	-0.404	0.0235	2.76e-66	-0.0398	-0.04	NA	0	-0.0141	-0.000559	-0.000471	-0.0525	-0.000964	NA	0.00493
chr19	45403412	rs1160985	T	C	-0.368	0.023	8.27e-58	-0.000215	-0.000268	NA	0	-0.0135	-0.000515	-0.000451	-0.0438	-0.000883	-0.368	0.0436
chr19	45412079	rs7412	T	C	-0.768	0.0507	6.53e-52	-0.181	-0.181	NA	0	-0.0286	-0.00113	-0.000968	-0.122	-0.00185	-0.768	0.0474
chr19	45414451	rs439401	T	C	-0.33	0.0237	2.6e-44	-5.34e-05	-6.67e-05	NA	0	-0.0114	-0.000439	-0.000376	-0.0306	-0.000789	NA	0.0219
chr19	45416478	rs584007	A	G	-0.329	0.0238	1.49e-43	-5.08e-05	-6.36e-05	NA	0	-0.0113	-0.000435	-0.000375	-0.0293	-0.000786	NA	NA
chr19	45382034	rs6859	A	G	0.303	0.0222	2.61e-42	0.0305	0.0305	NA	0	0.0103	0.000389	0.000332	0.0258	0.000722	NA	-0.0225
chr19	45408836	rs405509	T	G	0.299	0.0224	1.15e-40	0.000169	0.000211	NA	0	0.011	0.000413	0.000369	0.0332	0.000718	NA	-0.0165
chr19	45410444	rs769450	A	G	-0.307	0.0234	3.12e-39	-0.000217	-0.000271	NA	0	-0.0113	-0.000426	-0.000382	-0.0388	-0.000738	NA	-0.00266
chr19	45401666	rs8106922	G	A	-0.304	0.0233	4.07e-39	-0.000212	-0.000264	NA	0	-0.0112	-0.000418	-0.000375	-0.0337	-0.000731	NA	-0.00264
chr19	45404691	rs405697	A	G	-0.309	0.0262	5.26e-32	-2.89e-05	-3.62e-05	NA	0	-0.0108	-0.000403	-0.000354	-0.0396	-0.000738	NA	0.0254
chr19	45395330	rs2075649	G	A	-0.261	0.0233	3.24e-29	-0.000203	-0.000253	NA	0	-0.00937	-0.000331	-0.000311	-0.0101	-0.000626	NA	0.00981
chr19	45329214	rs10402271	G	T	0.232	0.0223	2.04e-25	0.017	0.0171	NA	0	0.00764	0.000265	0.000243	0.0128	0.000551	NA	0.00125
chr19	45326664	rs10405693	T	C	0.232	0.0224	3.74e-25	5.02e-06	6.31e-06	NA	0	0.00762	0.000266	0.000245	0.0163	0.00055	NA	NA
chr19	45398716	rs157590	A	C	0.226	0.0226	1.8e-23	-0.000165	-0.000205	NA	0	-0.0081	-0.000274	-0.000268	-0.000924	0.000541	NA	-0.0139
chr19	45389596	rs7254892	A	G	-0.684	0.0724	3.76e-21	-7.8e-05	-9.73e-05	NA	0	-0.0243	-0.000869	-0.000814	-0.0726	-0.00164	NA	-0.0522
chr19	45242740	rs2927439	G	A	-0.194	0.0229	2.6e-17	0.00121	0.00119	NA	0	-0.00568	-0.000174	-0.000173	-3.87e-05	-0.000457	NA	0.00624
chr19	45383061	rs3852861	T	G	-0.191	0.0226	3.46e-17	-2.01e-05	-2.52e-05	NA	0	-0.00627	-0.000194	-0.000202	-0.00019	-0.000454	-0.191	0.00307
chr19	45242107	rs2927438	A	G	0.21	0.0267	4.06e-15	0.0162	0.0162	NA	0	0.00629	0.000189	0.000196	0.00114	0.000495	0.21	0.0061
chr19	45237812	rs2965101	C	T	-0.179	0.0229	5.13e-15	-3.81e-06	-4.77e-06	NA	0	-0.00521	-0.000154	-0.000157	-0.000892	-0.000421	NA	NA
chr19	45251156	rs2965169	C	A	-0.169	0.0224	4.1e-14	-2.13e-05	-2.67e-05	NA	0	-0.00492	-0.000144	-0.000146	-0.00614	-0.000398	NA	-0.00148
chr19	45254168	rs8103315	A	C	0.244	0.0334	2.44e-13	2.33e-05	2.92e-05	NA	0	0.00745	0.000217	0.000237	0.000193	0.000577	NA	-0.0131
chr2	127889637	rs7561528	A	G	0.163	0.0226	6.07e-13	0.0466	0.0466	NA	0.00822	0.000578	0.000114	0.000108	0.0273	0.000386	0.163	-0.0334
chr19	45338493	rs4605275	T	C	-0.171	0.024	9.71e-13	-0.0326	-0.0326	NA	0	-0.00592	-0.000173	-0.000196	NA	-0.000409	-0.171	0.00132
chr19	45227742	rs7254776	C	T	-0.157	0.0227	4.37e-12	-1.57e-05	-1.97e-05	NA	0	-0.00455	-0.000131	-0.000139	-0.00129	-0.000369	NA	-0.00801
chr19	45165912	rs714948	A	C	0.249	0.0363	6.33e-12	0.0489	0.0489	NA	0	0.00756	0.00022	0.000245	0.00214	0.000591	NA	0.00175
chr19	45225345	rs2965109	T	C	-0.154	0.0225	6.65e-12	-1.42e-05	-1.78e-05	NA	0	-0.0044	-0.000125	-0.000134	-0.00542	-0.000362	NA	NA
chr11	85868640	rs3851179	T	C	-0.15	0.0219	6.93e-12	-0.0499	-0.0499	NA	-0.0013	-0.000591	-0.0125	-0.0108	-0.011	-0.000336	-0.15	0.00325
chr19	45361224	rs440277	A	G	-0.16	0.0237	1.48e-11	-8.73e-05	-0.000109	NA	0	-0.00578	-0.000175	-0.000196	-0.00293	-0.000383	NA	-0.000455
chr19	45370838	rs12610605	A	G	-0.197	0.0297	3.08e-11	-0.0433	-0.0433	NA	0	-0.00657	-0.000188	-0.000206	-0.0111	-0.000469	NA	-0.0191
chr11	85800279	rs561655	G	A	-0.146	0.0222	5.16e-11	NA	NA	NA	-0.0012	-0.00057	-2.19e-06	-4.82e-06	-0.0079	-0.000324	NA	0.00107
chr11	85815030	rs1237999	G	A	-0.144	0.0222	8.15e-11	NA	NA	NA	-0.00119	-0.000566	-2.73e-06	-5.32e-06	-2.76e-05	-0.000322	NA	-0.00872
chr2	127894615	rs744373	G	A	0.153	0.0236	1.04e-10	NA	NA	NA	0.00491	0.000543	0.000106	0.000101	0.00855	0.000363	NA	0.0331
chr19	45351746	rs1871047	G	A	-0.14	0.0222	2.95e-10	-2.26e-05	-2.82e-05	NA	0	-0.00469	-0.000134	-0.000147	-0.00184	-0.000331	NA	0.00168
chr19	45352419	rs7255063	C	G	-0.14	0.0223	3.83e-10	-2.1e-05	-2.63e-05	NA	NA	NA	NA	NA	NA	-0.000331	NA	NA
chr11	85824859	rs659023	A	G	-0.136	0.0218	3.83e-10	NA	NA	NA	-0.00115	-0.00054	-2.17e-06	-4.28e-06	-0.000305	-0.000305	NA	-0.00825
chr19	45313715	rs2927477	C	T	-0.215	0.0347	5.53e-10	-0.031	-0.031	NA	0	-0.00662	-0.00018	-0.000209	NA	-0.000512	-0.215	0.0465
chr19	45327459	rs4803759	T	C	-0.147	0.0237	5.83e-10	-2.82e-05	-3.52e-05	NA	0	-0.00517	-0.000145	-0.000176	-0.00131	-0.000351	NA	-0.0109
chr19	45348253	rs10426423	T	C	-0.137	0.0222	6.06e-10	-2.28e-05	-2.85e-05	NA	0	-0.00466	-0.000133	-0.000149	-0.00272	-0.000326	NA	NA
chr19	45242173	rs1531517	A	G	-0.291	0.0471	6.66e-10	-0.0361	-0.0362	NA	0	-0.01	-0.000288	-0.000329	-0.0308	-0.000697	NA	-0.00214
chr11	85820077	rs543293	A	G	-0.139	0.0225	6.72e-10	NA	NA	NA	-0.0011	-0.000542	-1.53e-06	-2.66e-06	-0.000758	-0.00031	NA	-0.0084
chr11	85856187	rs7110631	C	G	-0.141	0.0229	6.86e-10	NA	NA	NA	NA	NA	NA	NA	NA	-0.000314	NA	NA
chr11	85858538	rs7941541	G	A	-0.138	0.0228	1.5e-09	NA	NA	NA	-0.00105	-0.000534	-5.2e-07	-0.000762	NA	-0.000307	NA	-0.00836
chr19	45247627	rs4803750	G	A	-0.293	0.0486	1.75e-09	-5.76e-06	-7.23e-06	NA	0	-0.0101	-0.00028	-0.000326	-0.00341	-0.000701	NA	-0.0218
chr11	85787824	rs536841	C	T	-0.134	0.0228	4.27e-09	NA	NA	NA	-0.00103	-0.000522	-7.52e-07	-1.75e-06	-0.00311	-0.000296	NA	-0.00123
chr11	85788351	rs541458	C	T	-0.134	0.0228	4.28e-09	NA	NA	NA	-0.00103	-0.000522	-9.9e-07	-2.37e-06	-0.00219	-0.000296	NA	NA
chr19	45253104	rs8100239	A	T	-0.133	0.0228	5.52e-09	-3.18e-05	-3.97e-05	NA	NA	NA	NA	NA	NA	-0.000311	NA	NA
chr19	45349963	rs2306149	A	C	-0.13	0.0226	7.84e-09	-2.1e-05	-2.62e-05	NA	0	-0.00437	-0.00012	-0.000138	-0.00477	-0.000309	NA	-0.00931
chr11	85740409	rs609903	A	G	-0.13	0.0227	1.05e-08	NA	NA	NA	-0.000978	-0.000503	-7.17e-07	-1.97e-06	-0.000128	-0.000286	NA	0.0227
chr19	45448465	rs5167	G	T	0.128	0.0223	1.12e-08	0.0418	0.0417	NA	0	0.00354	9.71e-05	0.000109	0.00035	0.0003	0.128	0.00685
chr11	85757589	rs677909	C	T	-0.129	0.0227	1.27e-08	NA	NA	NA	-0.000973	-0.0005	-6.97e-07	-1.37e-06	-0.000823	-0.000285	NA	NA
chr5	74368254	rs4704171	C	T	0.178	0.032	2.78e-08	0.0703	0.0703	NA	0.00151	0.00059	0.00167	0.00111	NA	0.00038	0.178	0.0681
chr11	85734010	rs676733	C	T	-0.126	0.0227	2.89e-08	NA	NA	NA	-0.000925	-0.000485	-4.69e-07	-1.12e-06	-0.00246	-0.000277	NA	0.00348
chr11	85627108	rs7927222	C	T	0.133	0.0239	2.96e-08	NA	NA	NA	0.000993	0.000517	4.12e-05	0.000172	0.00034	0.000293	NA	-2.93e-05
chr19	45490570	rs3786505	G	A	0.124	0.0225	3.09e-08	3.64e-05	4.54e-05	NA	0	0.00358	0.000102	0.000113	0.00111	0.000293	NA	0.00428
chr2	127826533	rs1060743	G	A	0.127	0.0231	3.44e-08	0.034	0.034	NA	0.00324	0.000449	8.66e-05	8.41e-05	0.00641	0.000301	NA	0.013
chr19	45483438	rs8111069	C	A	0.123	0.0223	3.77e-08	3.6e-05	4.49e-05	NA	0	0.00352	0.0001	0.00011	0.00153	0.000289	NA	NA
chr19	45367777	rs8105340	C	T	0.195	0.0357	4.48e-08	0.0401	0.0401	NA	0	0.00696	0.00019	0.000232	0.00319	0.000468	NA	0.00637
chr5	74456477	rs6872586	A	C	0.172	0.0319	6.51e-08	NA	NA	NA	0.00142	0.000568	0.00122	0.00072	NA	0.000366	NA	-0.0211
chr11	59865671	rs2847655	C	T	-0.116	0.0215	6.84e-08	-0.0457	-0.0457	NA	-0.000802	-0.000429	-8.2e-06	-0.00227	-0.00332	-0.000249	-0.116	-0.0209
chr17	7484812	rs9901675	A	G	-0.276	0.0512	7.29e-08	-0.0933	-0.0934	-0.000203	-0.00401	-0.0019	-0.00597	-0.00291	-0.0393	-0.00066	-0.276	-0.00162
chr11	59859576	rs2847666	G	A	-0.115	0.0214	7.66e-08	NA	NA	NA	-0.000798	-0.000426	-7.91e-06	-1.23e-05	-0.000188	-0.000247	NA	NA
chr5	74479238	rs1114161	C	T	0.17	0.0319	9.25e-08	NA	NA	NA	0.0014	0.00056	0.00383	0.00079	0.00021	0.000361	NA	-0.0155
chr11	59924959	rs920573	A	G	-0.113	0.0214	1.33e-07	NA	NA	NA	-0.000769	-0.000416	-0.000676	-0.00246	4.02e-06	-0.000242	NA	0.00229
chr11	59900106	rs4939312	T	C	-0.113	0.0215	1.44e-07	NA	NA	NA	-0.000758	-0.000415	-0.000543	-7.06e-06	NA	-0.000242	NA	NA
chr11	59920231	rs11230161	A	C	-0.112	0.0214	1.86e-07	NA	NA	NA	-0.000751	-0.00041	-0.000744	-5.08e-06	-6.44e-05	-0.000239	NA	NA
chr19	45362667	rs377702	A	G	0.116	0.0223	1.98e-07	1.8e-05	2.25e-05	NA	0	0.00407	0.000106	0.000132	0.000423	0.000277	NA	0.003
chr19	45379060	rs387976	C	A	-0.122	0.0237	2.41e-07	1.08e-06	1.3e-06	NA	0	-0.00412	-0.000107	-0.000129	-0.001	-0.000292	NA	-0.00265
chr11	59877967	rs4939311	T	C	-0.11	0.0214	2.54e-07	NA	NA	NA	-0.000731	-0.000403	-0.00393	-4.62e-06	-0.000172	-0.000235	NA	NA
chr19	45253491	rs10401176	T	C	-0.18	0.0351	2.81e-07	-3.18e-05	-3.98e-05	NA	0	-0.00622	-0.000168	-0.000209	NA	-0.000431	-0.18	0.00493
chr2	127868435	rs6743470	T	G	-0.135	0.0263	3.05e-07	-0.0365	-0.0365	NA	-0.0022	-0.000483	-9.3e-05	-9e-05	-0.000128	-0.000322	NA	0.063
chr19	45231478	rs2927488	A	G	-0.127	0.0248	3.08e-07	-1.27e-05	-1.58e-05	NA	0	-0.0034	-8.61e-05	-9.69e-05	-4.02e-05	-0.000297	NA	-0.00328
chr5	74382081	rs4298239	A	G	0.152	0.0297	3.16e-07	NA	NA	NA	0.00126	0.0005	0.00392	0.000384	0.00139	0.00032	NA	0.0286
chr19	45202027	rs12150984	A	G	0.132	0.0258	3.18e-07	0.034	0.0341	NA	0	0.00465	NA	NA	0.0227	0.000315	NA	NA
chr11	85786287	rs17159904	G	A	0.123	0.024	3.18e-07	0.0294	0.0294	NA	0.000877	0.000474	1.32e-05	3.17e-05	0.00149	0.000271	NA	-0.0567
chr19	45389224	rs283814	A	G	-0.222	0.0436	3.7e-07	-0.0165	-0.0166	NA	0	-0.00782	-0.000201	-0.000262	-3.7e-05	-0.00053	NA	-0.00724
chr19	45370854	rs416041	G	A	0.113	0.0223	3.71e-07	6.35e-06	7.96e-06	NA	0	0.00381	9.46e-05	0.000121	-9.68e-06	0.00027	NA	0.00695
chr11	60002935	rs718376	A	G	-0.11	0.0219	4.53e-07	NA	NA	NA	-0.000715	-0.000402	-3.49e-06	-4.41e-06	-0.00079	-0.000235	NA	0.0521
chr19	50455351	rs10405621	T	C	0.129	0.0255	4.59e-07	0.0491	0.0491	NA	0	0.00387	0.000105	0.000127	0.00472	0.000302	0.129	-0.00115
chr19	45636319	rs1114831	A	C	0.181	0.0361	4.86e-07	-0.0421	-0.0419	NA	0	0.00447	0.000115	0.000138	-0.000107	0.000423	NA	0.00592
chr11	59975078	rs7929589	T	C	-0.108	0.0215	5.28e-07	NA	NA	NA	-0.000691	-0.00039	-0.000513	-3.49e-06	-0.00125	-0.000228	NA	NA
chr19	45631816	rs17643262	A	G	0.181	0.0361	5.3e-07	-1.5e-05	-1.87e-05	NA	0	0.00446	0.000115	0.000139	1.5e-05	0.000423	NA	NA
chr11	59989430	rs2081547	T	C	-0.107	0.0215	6.53e-07	NA	NA	NA	-0.000687	-0.000386	-2.53e-06	-3.15e-06	-0.000102	-0.000226	NA	NA
chr5	74461924	rs4703658	A	C	0.168	0.0339	7.35e-07	NA	NA	NA	0.00128	0.000542	0.000289	0.000269	2.86e-05	0.000354	NA	-0.0146
chr19	50453317	rs9304690	T	C	0.126	0.0256	8.36e-07	1.6e-05	2e-05	NA	0	0.00374	0.000102	0.000123	0.00151	0.000295	NA	NA
chr19	45650386	rs1048699	T	C	0.178	0.0361	8.6e-07	-2.07e-05	-2.58e-05	NA	0	0.00412	0.000104	0.000122	-5.69e-06	0.000413	NA	NA
chr11	59966295	rs2123314	C	T	-0.105	0.0215	8.96e-07	NA	NA	NA	-0.000665	-0.000379	-1.77e-06	-2.4e-06	-0.00148	-0.000222	NA	-0.00258
chr5	74565153	rs10062361	T	C	0.127	0.0259	9.18e-07	NA	NA	NA	0.00105	0.000415	0.000736	0.000281	0.00341	0.000269	NA	0.0398
chr5	74413713	rs2035191	C	T	0.139	0.0283	9.68e-07	NA	NA	NA	0.00115	0.000458	0.000535	0.000299	6.53e-05	0.000295	NA	-0.0227
chr5	74856142	rs9293655	T	C	0.161	0.0329	9.86e-07	NA	NA	NA	0.00119	0.000511	0.000123	0.000204	7.42e-05	0.000336	NA	-0.00222
chr19	45458235	rs41334244	G	A	0.249	0.051	1.05e-06	0.000133	0.000165	NA	0	0.00816	0.000204	0.000269	7.52e-05	0.000592	0.249	0.00854
chr19	50451508	rs875121	C	A	0.125	0.0255	1.06e-06	1.5e-05	1.88e-05	NA	0	0.00368	0.000103	0.00012	0.0131	0.000292	NA	NA
chr11	60013857	rs655231	G	A	-0.106	0.0217	1.1e-06	NA	NA	NA	-0.000665	-0.000381	-2.38e-06	-2.84e-06	-0.000221	-0.000224	NA	-0.00259
chr12	56913902	rs2638287	A	G	0.137	0.0281	1.1e-06	9.09e-05	0.000113	0.000113	0.000224	0.000189	0.000175	0.000177	0.0107	0.000318	0.137	-0.017
chr5	74570531	rs1551894	A	G	0.126	0.0258	1.14e-06	NA	NA	NA	0.00102	0.00041	0.000497	0.000243	0.00149	0.000265	NA	NA
chr5	74904326	rs4704229	C	A	0.16	0.0328	1.16e-06	NA	NA	NA	0.00119	0.000507	1.58e-06	0.000194	0.00162	0.000333	NA	0.0148
chr19	45513236	rs874743	A	G	0.354	0.0729	1.2e-06	0.000179	0.000223	NA	0	0.0116	0.000298	0.000373	0.00084	0.000842	0.354	0.0121
chr11	59962166	rs7926344	A	G	-0.104	0.0215	1.23e-06	NA	NA	NA	-0.00065	-0.000373	-1.48e-06	-0.00105	-0.000634	-0.000219	NA	NA
